# Supplementary material for: Kawasaki Disease Patient Stratification and Pathway Analysis Based on Host Transcriptomic and Proteomic Profiles
Source: Int J Mol Sci. 2021 May 26;22(11):5655. doi: 10.3390/ijms22115655 (PMC8198135; doi:10.3390/ijms22115655)
Supplement: Supplementary file 1 [file ijms-22-05655-s001.zip]

Archive with 8 entries (8 files):
- S1_KD_vs_HC_Features.xlsx
- S2_Pathways_Disease_Groups.xlsx
- S3_Pathways_Clusters_Transcriptomics.xlsx
- S4_Pathways_KD_Clusters_Transcriptomics.xlsx
- S5_Pathways_KD_Clusters_Proteomics.xlsx
- Supplementary Figures.pdf
- Supplementary Tables.pdf
- Supplementary Text.pdf
