# Supplementary material for: Kawasaki Disease Patient Stratification and Pathway Analysis Based on Host Transcriptomic and Proteomic Profiles
Source: Int J Mol Sci. 2021 May 26;22(11):5655. doi: 10.3390/ijms22115655 (PMC8198135; doi:10.3390/ijms22115655)
Supplement: Supplementary file 1 [file ijms-22-05655-s001.zip › S1_KD_vs_HC_Features.xlsx]

## Sheet: Proteomics
	logFC	AveExpr	t	P.Value	adj.P.Val	B	Name	Uniprot
Protein.171	6.76352	28.3962	11.4193	1.57864e-23	2.71525e-21	42.8021	SAA1	P0DJI8
Protein.44	1.93782	32.6435	11.1132	1.29598e-22	1.48606e-20	40.7247	SERPINA3	P01011
Protein.207	2.87098	25.0019	9.793	1.06225e-18	9.13533e-17	31.8437	LBP	P18428
Protein.80	-2.21829	26.6477	-9.5689	4.50434e-18	3.09899e-16	30.4164	RBP4	P02753
Protein.205	-2.32206	23.2527	-9.36087	1.83587e-17	9.1904e-16	29.0344	IGFBP3	P17936
Protein.78	1.71981	30.1982	9.35275	1.87014e-17	9.1904e-16	29.0145	LRG1	P02750
Protein.268	-1.47528	28.3781	-9.15189	6.94787e-17	2.98758e-15	27.7225	AFM	P43652
Protein.126	3.2142	25.157	9.02391	1.60463e-16	6.13325e-15	26.8989	S100A9	P06702
Protein.378	-1.41774	26.5155	-8.18383	3.28666e-14	1.13061e-12	21.6664	PGLYRP2	Q96PD5
Protein.67	-2.41155	27.908	-7.8021	3.43196e-13	1.07327e-11	19.3641	APOC1	P02654
Protein.83	-1.68888	31.6103	-7.52576	1.79805e-12	5.1544e-11	17.7401	TTR	P02766
Protein.111	3.18833	23.4006	7.51718	2.41861e-12	6.40002e-11	17.4985	S100A8	P05109
Protein.241	-1.26355	26.1104	-7.42598	3.24939e-12	7.9842e-11	17.1603	SERPINA4	P29622
Protein.112	-1.92809	22.884	-7.41813	3.51089e-12	8.05164e-11	17.0865	SERPINA5	P05154
Protein.320	1.0676	28.8804	7.28771	7.32738e-12	1.55098e-10	16.364	ITIH3	Q06033
Protein.275	-1.41845	28.2077	-7.28001	7.66472e-12	1.55098e-10	16.3199	LUM	P51884
Protein.22	-1.16273	25.9703	-7.20858	1.16254e-11	2.22174e-10	15.9122	APOM	O95445
Protein.271	-1.86819	22.7757	-7.15223	1.70106e-11	3.07981e-10	15.5505	SELENOP	P49908
Protein.82	-1.13986	30.554	-7.11913	1.95248e-11	3.35826e-10	15.4048	AHSG	P02765
Protein.91	-1.37721	27.0253	-7.0356	3.15799e-11	5.17309e-10	14.9345		P03952
Protein.255	-1.65004	25.4128	-6.80999	1.14016e-10	1.7828e-09	13.6798	IGFALS	P35858
Protein.12	-1.1951	22.3126	-6.76733	1.44749e-10	2.16494e-09	13.4466	CHL1	O00533
Protein.308	-1.65176	23.7654	-6.72516	1.85434e-10	2.65789e-09	13.2098	GPLD1	P80108
Protein.284	-1.1299	21.6728	-6.73953	2.02379e-10	2.78473e-09	13.1513	CDH13	P55290
Protein.191	-1.07387	22.5754	-6.51772	5.89303e-10	7.79693e-09	12.0796	NCAM1	P13591
Protein.72	0.978272	28.4548	6.3377	1.54013e-09	1.96224e-08	11.1402	APCS	P02743
Protein.76	1.04175	29.3149	6.32231	1.67338e-09	2.05587e-08	11.0593	C9	P02748
Protein.118	-1.00649	26.1429	-6.31176	1.77113e-09	2.10092e-08	11.004	CLEC3B	P05452
Protein.69	-1.87122	27.5408	-6.27615	2.14859e-09	2.46372e-08	10.816	APOC3	P02656
Protein.358	-1.91992	24.297	-5.97429	1.06447e-08	1.18122e-07	9.26347	PI16	Q6UXB8
Protein.210	1.46409	28.8918	5.95154	1.18872e-08	1.27788e-07	9.15217	ORM2	P19652
Protein.127	-1.66456	31.4113	-5.86884	1.82256e-08	1.89988e-07	8.73722		P06727
Protein.179	-0.775953	29.5914	-5.60076	7.06222e-08	7.14531e-07	7.42368	CLU	P10909
Protein.353	-0.807998	25.2893	-5.46681	1.36864e-07	1.34518e-06	6.78331	ECM1	Q16610
Protein.43	-0.578265	31.2955	-5.30401	3.01386e-07	2.87991e-06	6.02044	SERPINC1	P01008
Protein.101	-1.02707	29.0993	-5.1827	5.36908e-07	4.99179e-06	5.46329	HRG	P04196
Protein.250	-0.894292	24.8698	-5.15779	6.03793e-07	5.46591e-06	5.35011	CDH5	P33151
Protein.34	2.1939	24.8642	5.14575	6.47581e-07	5.712e-06	5.29792	HPR	P00739
Protein.100	-0.612631	24.137	-5.08751	8.39138e-07	7.21659e-06	5.03297	LCAT	P04180
Protein.270	-0.642662	24.0236	-5.04532	1.0209e-06	8.56558e-06	4.8442	MASP1	P48740
Protein.51	-0.727402	30.5813	-4.95989	1.5131e-06	1.2393e-05	4.46566	KNG1	P01042
Protein.104	-1.30685	25.3238	-4.91779	1.83458e-06	1.46767e-05	4.28053	SHBG	P04278
Protein.266	-1.08802	21.5076	-4.91511	1.93199e-06	1.51046e-05	4.27397	MCAM	P43121
Protein.400	-1.20587	23.808	-4.82247	2.82193e-06	2.15721e-05	3.867	FETUB	Q9UGM5
Protein.395	-1.1825	20.8169	-4.73177	4.8589e-06	3.5563e-05	3.46925	CRTAC1	Q9NQ79
Protein.21	-0.758237	25.2067	-4.72533	4.34778e-06	3.25138e-05	3.45244	ATRN	O75882
Protein.314	-1.10513	21.0809	-4.69589	6.72838e-06	4.82201e-05	3.34402	CTBS	Q01459
Protein.211	-0.790593	30.1575	-4.61846	6.947e-06	4.87708e-05	3.00371	ITIH2	P19823
Protein.252	-1.43374	21.1247	-4.57036	1.0761e-05	7.40357e-05	2.7723	THBS4	P35443
Protein.122	-1.08352	24.0041	-4.44891	1.43812e-05	9.70025e-05	2.30866	BCHE	P06276
Protein.341	-0.928699	21.5318	-4.43201	1.58337e-05	0.000104746	2.23269	SPARCL1	Q14515
Protein.343	0.616307	30.3315	4.21902	3.73239e-05	0.000242253	1.40085	ITIH4	Q14624
Protein.331	-1.56725	21.8177	-4.2051	4.11861e-05	0.00026237	1.33576	SPP2	Q13103
Protein.393	-1.03608	20.9187	-4.16465	4.99942e-05	0.000307107	1.23055	IL1RAP	Q9NPH3
Protein.339	-1.16424	20.3802	-4.15135	5.20458e-05	0.000314101	1.18452	DSG2	Q14126
Protein.218	-1.21188	24.0253	-4.15664	4.80591e-05	0.000300588	1.16101	TNXB	P22105
Protein.354	1.5914	22.1218	4.06172	8.60625e-05	0.000462586	1.13283	TASOR2	Q5VWN6
Protein.279	-2.29591	21.5187	-4.04695	0.000101193	0.000519557	1.00226		P54108
Protein.237	-0.819145	26.8709	-4.08963	6.27967e-05	0.000371111	0.907453	PON1	P27169
Protein.96	-0.649401	23.9166	-4.08623	6.36499e-05	0.000371111	0.894672	PROC	P04070
Protein.63	-2.95897	21.8254	-4.09978	0.000126382	0.000610689	0.791672		P02452
Protein.45	0.694411	29.0752	4.05461	7.21391e-05	0.000413598	0.776163	AGT	P01019
Protein.157	0.668096	25.1507	4.03761	7.71401e-05	0.00043209	0.712753	CD14	P08571
Protein.32	-0.535511	29.1717	-4.0352	7.78767e-05	0.00043209	0.703763	F2	P00734
Protein.396	-0.631484	24.7135	-4.02367	8.14857e-05	0.000444938	0.660924	C1RL	Q9NZP8
Protein.68	-1.23107	27.078	-4.00314	8.83473e-05	0.000467561	0.584564	APOC2	A0A024R0T9
Protein.38	-0.843094	29.2186	-3.97741	9.76362e-05	0.000508892	0.490043	PLG	P00747
Protein.267	-0.549221	24.6389	-3.95105	0.000108155	0.000547136	0.393437	BTD	P43251
Protein.168	1.09246	23.594	3.9302	0.000119408	0.000595308	0.314082	C4A	P0C0L4
Protein.47	1.12065	26.453	3.91196	0.000125804	0.000610689	0.250891	C5	P01031
Protein.194	1.02432	22.9153	3.90818	0.000127819	0.000610689	0.240169	LCP1	P13796
Protein.309	2.41246	20.2082	3.82952	0.000192058	0.000905041	0.0557149	LCN2	P80188
Protein.312	-1.1842	22.0007	-3.75608	0.000229445	0.00106661	-0.303655	HSPG2	P98160
Protein.224	-0.729914	21.4455	-3.72868	0.000268243	0.00121415	-0.317427	PTPRG	P23470
Protein.39	-1.25564	24.2641	-3.71675	0.000263271	0.00120754	-0.432775	F12	P00748
Protein.46	0.738626	32.0819	3.57763	0.000435826	0.00194707	-0.915519	C3	P01024
Protein.77	-0.949478	28.4716	-3.55987	0.000464555	0.00204881	-0.97509	APOH	P02749
Protein.350	0.627014	23.6986	3.55421	0.000473974	0.00206389	-0.99386	TGFBI	Q15582
Protein.203	0.481344	25.8066	3.53947	0.000499555	0.00214809	-1.04291	CPN1	P15169
Protein.169	0.849645	29.7425	3.50528	0.000564059	0.00239551	-1.1561	C4B	P0C0L5
Protein.357	-0.61707	21.0477	-3.46223	0.000683139	0.00286585	-1.23776	PLXDC2	Q6UX71
Protein.264	-1.0723	22.2722	-3.3444	0.00105312	0.00436473	-1.54226	PTGDS	P41222
Protein.121	-0.911389	20.5638	-3.20101	0.00174239	0.00676619	-1.94947	ITGB1	P05556
Protein.402	0.572948	25.114	3.23676	0.00141707	0.00580325	-2.01037	SERPINA10	Q9UK55
Protein.355	-0.570755	23.8284	-3.22747	0.00146152	0.00591485	-2.03885	VASN	Q6EMK4
Protein.109	-0.619189	26.3535	-3.21327	0.0015319	0.00612758	-2.0822	APOD	P05090
Protein.84	-0.367884	31.3844	-3.19349	0.00163524	0.00646577	-2.14234	GC	P02774
Protein.324	1.26038	22.5862	3.08101	0.00242719	0.008978	-2.19253	FGL1	Q08830
Protein.351	-0.947024	22.0804	-3.16191	0.00183819	0.00694876	-2.20123	ADIPOQ	Q15848
Protein.235	-0.548002	24.307	-3.17237	0.00176053	0.00676619	-2.20134		P26927
Protein.37	-0.620688	23.6617	-3.16955	0.00177023	0.00676619	-2.21293	CFD	P00746
Protein.336	-0.674324	21.1241	-3.08983	0.00231689	0.00866315	-2.3921	ENPP2	Q13822
Protein.334	-0.596721	21.0022	-3.04344	0.00272205	0.00985668	-2.47698	ALCAM	Q13740
Protein.164	-1.40468	21.4475	-2.95388	0.00383888	0.0134753	-2.50409	DBH	P09172
Protein.177	-0.430706	27.8526	-3.04193	0.00266886	0.0097669	-2.5919	C7	P10643
Protein.103	1.4708	22.164	2.94347	0.0036461	0.0130652	-2.84855	VWF	P04275
Protein.117	0.623122	21.7835	2.93609	0.00375498	0.0133166	-2.87476	ICAM1	P05362
Protein.377	-1.41615	22.6292	-2.84577	0.00517994	0.0174696	-2.89132		Q96KN2
Protein.98	0.852334	26.5002	2.87005	0.0045501	0.015788	-3.07765		P04114
Protein.81	-0.396147	27.2279	-2.86717	0.00458953	0.015788	-3.08551	AMBP	P02760
Protein.346	-1.2291	20.2216	-2.61315	0.0107331	0.034187	-3.10958	PON3	Q15166
Protein.306	1.43227	29.1124	2.8485	0.00485669	0.0165416	-3.13672	HBA1	P69905
Protein.238	-0.628067	20.2535	-2.6822	0.00835267	0.0268534	-3.3506	DPP4	P27487
Protein.193	-0.318922	28.7293	-2.76408	0.00624676	0.020863	-3.36408	C6	P13671
Protein.102	-0.36148	31.1024	-2.7474	0.00656103	0.0217019	-3.40827	A1BG	P04217
Protein.304	1.46502	29.3073	2.70363	0.0074556	0.024426	-3.52311	HBB	P68871
Protein.381	0.573672	26.2609	2.68504	0.00790703	0.0256605	-3.55992	OLFM1	Q99784
Protein.361	-0.715903	20.8116	-2.54732	0.012361	0.037966	-3.57179	ABI3BP	Q7Z7G0
Protein.368	1.09445	21.0556	2.56875	0.0113736	0.0355683	-3.60918	GOLM1	Q8NBJ4
Protein.367	0.893369	21.9812	2.53857	0.0120236	0.0372624	-3.80428	LILRA3	Q8N6C8
Protein.79	-1.59354	26.1117	-2.5715	0.0108632	0.0342837	-3.85778	FN1	P02751
Protein.139	-0.314397	26.9026	-2.51715	0.0126232	0.0384281	-3.99278	C8A	P07357
Protein.141	-0.421255	22.7734	-2.45839	0.0149233	0.0450317	-4.10962	GP1BA	P07359

## Sheet: Transcriptomics
	logFC	AveExpr	t	P.Value	adj.P.Val	B	Gene.Name
ILMN_1708728	1.05214	10.7866	10.0048	4.12296e-20	5.37428e-16	34.8219	H2AFJ
ILMN_1762713	1.56399	11.5493	9.4617	2.03776e-18	1.24163e-14	31.0617	C19ORF59
ILMN_1768973	1.16283	10.7832	9.41396	2.85761e-18	1.24163e-14	30.7357	HIST2H2AC
ILMN_1756928	-1.12181	7.62842	-8.98508	5.74538e-17	1.87227e-13	27.8436	RTN1
ILMN_1787186	-0.817078	6.91506	-8.91229	9.49609e-17	2.47563e-13	27.3594	NOV
ILMN_2098013	0.661869	7.19169	8.68329	4.55206e-16	9.88936e-13	25.8496	CETP
ILMN_1701911	-0.38806	6.93781	-8.62635	6.69931e-16	1.24751e-12	25.4774	C5ORF20
ILMN_1683250	0.684118	8.47818	8.3847	3.40168e-15	5.43626e-12	23.9128	LOC440731
ILMN_2144426	1.07665	10.8661	8.36995	3.75346e-15	5.43626e-12	23.818	HIST2H2AA3
ILMN_2313079	-0.522947	7.90119	-8.32903	4.92859e-15	6.42442e-12	23.5558	NLRP1
ILMN_2230862	0.887002	11.2713	8.27041	7.27226e-15	8.61762e-12	23.1813	GYG1
ILMN_2176063	1.43228	9.79123	8.24099	8.83454e-15	9.24897e-12	22.994	FCGR1A
ILMN_3307868	-1.56094	7.88777	-8.23446	9.22414e-15	9.24897e-12	22.9525	CHI3L1
ILMN_1671891	-0.736575	7.0843	-7.99469	4.43868e-14	3.76904e-11	21.4407	PID1
ILMN_1772697	0.777864	7.52227	7.99455	4.44267e-14	3.76904e-11	21.4398	KREMEN1
ILMN_3247506	1.18122	9.14262	7.98831	4.62637e-14	3.76904e-11	21.4008	FCGR1C
ILMN_1812433	1.61094	8.93547	7.96068	5.53498e-14	3.98243e-11	21.2284	HP
ILMN_1811551	0.39713	9.65603	7.95796	5.63318e-14	3.98243e-11	21.2114	DERA
ILMN_1798256	0.822371	11.1315	7.95333	5.80485e-14	3.98243e-11	21.1826	UPP1
ILMN_1790100	0.615904	7.69395	7.94226	6.23604e-14	4.06434e-11	21.1136	C11ORF82
ILMN_1694548	1.1911	9.24275	7.92415	7.01138e-14	4.35206e-11	21.0009	ANXA3
ILMN_1700994	0.927393	8.32505	7.88368	9.10419e-14	5.39423e-11	20.7497	KREMEN1
ILMN_1688423	-1.39904	8.20614	-7.86171	1.04884e-13	5.82369e-11	20.6136	FCER1A
ILMN_1701195	-0.814103	7.22169	-7.85625	1.08628e-13	5.82369e-11	20.5798	PLA2G7
ILMN_2152429	0.602296	8.40904	7.85193	1.11693e-13	5.82369e-11	20.5531	C12ORF76
ILMN_1752355	-0.465069	7.41911	-7.83653	1.23308e-13	6.18201e-11	20.4579	MPEG1
ILMN_1668822	0.708373	8.43506	7.75268	2.10944e-13	1.01839e-10	19.9417	BATF
ILMN_1754076	-0.793439	6.84566	-7.73882	2.30441e-13	1.07278e-10	19.8567	CACNA2D3
ILMN_1707286	0.693212	12.2074	7.61492	5.05808e-13	2.27352e-10	19.101	FLJ22662
ILMN_3242900	0.964004	10.913	7.60079	5.52982e-13	2.40271e-10	19.0153	HIST2H2AA4
ILMN_1695435	0.694376	8.01159	7.55459	7.39696e-13	3.1103e-10	18.7357	LOC653610
ILMN_1653180	0.574104	8.20708	7.54529	7.84198e-13	3.19438e-10	18.6796	TPM4
ILMN_1659047	0.998251	10.5706	7.50943	9.81913e-13	3.87856e-10	18.4636	HIST2H2AA3
ILMN_1691410	0.797095	7.27634	7.49164	1.09755e-12	4.20783e-10	18.3566	BAMBI
ILMN_1740265	0.626546	8.61977	7.34158	2.78876e-12	1.03616e-09	17.4609	ACOT7
ILMN_2415529	1.00678	8.36659	7.3374	2.86166e-12	1.03616e-09	17.4362	CDK5RAP2
ILMN_2261600	1.22164	9.81015	7.29932	3.61872e-12	1.27487e-09	17.2108	FCGR1B
ILMN_1798654	0.570766	9.01336	7.25352	4.79416e-12	1.60567e-09	16.9407	MCM6
ILMN_1708934	0.948976	11.5339	7.25318	4.80408e-12	1.60567e-09	16.9388	ADM
ILMN_1693630	0.623586	8.95817	7.24325	5.10557e-12	1.66378e-09	16.8803	C16ORF7
ILMN_1714730	0.783496	7.64751	7.17831	7.59019e-12	2.41313e-09	16.4997	UBE2C
ILMN_2391051	0.984289	8.38857	7.107	1.17019e-11	3.63178e-09	16.0843	FCGR1B
ILMN_2140974	0.45178	8.29862	7.00471	2.16687e-11	6.56865e-09	15.4933	TPM4
ILMN_1711030	0.958574	8.05399	6.92222	3.54657e-11	1.05067e-08	15.0209	OPLAH
ILMN_1693287	0.441742	10.9101	6.90437	3.94352e-11	1.1423e-08	14.9192	POMP
ILMN_1798804	0.530675	9.64322	6.86924	4.85688e-11	1.37629e-08	14.7195	SRPK1
ILMN_2066066	-0.770319	10.4548	-6.8279	6.20059e-11	1.71968e-08	14.4854	HLA-DRB6
ILMN_1753265	0.44921	7.8489	6.80326	7.16911e-11	1.94686e-08	14.3463	C12ORF76
ILMN_2329679	0.51567	11.0351	6.79738	7.42138e-11	1.97424e-08	14.3132	TPST2
ILMN_1766045	0.562696	10.5533	6.78176	8.13466e-11	2.12071e-08	14.2252	SH3GLB1
ILMN_1809590	0.88063	7.71648	6.7753	8.44862e-11	2.13223e-08	14.1889	GINS2
ILMN_1670238	0.844492	7.20378	6.77415	8.50601e-11	2.13223e-08	14.1825	CDC45L
ILMN_1778478	0.392867	7.58684	6.74795	9.91727e-11	2.41616e-08	14.0354	CCDC28B
ILMN_1750974	0.466576	15.097	6.74637	1.00094e-10	2.41616e-08	14.0265	S100A9
ILMN_1660624	0.575202	7.84434	6.71531	1.20007e-10	2.84417e-08	13.8527	LIMK2
ILMN_2368718	0.678323	7.73424	6.70887	1.24594e-10	2.90015e-08	13.8168	CENPM
ILMN_1796179	0.65062	12.3443	6.70553	1.27047e-10	2.90537e-08	13.7981	HIST1H2BK
ILMN_1784037	-0.443071	8.89798	-6.69119	1.38112e-10	3.10395e-08	13.7182	ZBTB40
ILMN_1748915	1.36167	11.3445	6.6808	1.46715e-10	3.2414e-08	13.6603	S100A12
ILMN_2301083	0.829495	7.80358	6.66207	1.63575e-10	3.50783e-08	13.5561	UBE2C
ILMN_1722981	0.682093	9.93106	6.66074	1.6484e-10	3.50783e-08	13.5487	TLR5
ILMN_1679826	1.07887	11.6213	6.65865	1.66847e-10	3.50783e-08	13.5371	CST7
ILMN_3251610	1.49241	8.23975	6.65308	1.72321e-10	3.56541e-08	13.5062	CD177
ILMN_3251658	0.85808	9.84505	6.62076	2.07771e-10	4.23172e-08	13.3271	LILRA6
ILMN_2150258	-0.683473	9.09249	-6.61241	2.18041e-10	4.37255e-08	13.2809	ZFP36L2
ILMN_1661695	0.764269	9.29752	6.60085	2.33077e-10	4.60327e-08	13.2171	IRAK3
ILMN_2353633	0.650827	10.3269	6.59086	2.46885e-10	4.8032e-08	13.162	EMR2
ILMN_2196984	0.65047	7.29368	6.58269	2.58777e-10	4.96053e-08	13.117	OIP5
ILMN_1806040	0.910856	8.25737	6.57958	2.63447e-10	4.97685e-08	13.0998	TYMS
ILMN_1911677	-0.415664	7.31801	-6.57344	2.72917e-10	5.0821e-08	13.066	HS.447508
ILMN_1686097	0.842203	7.39073	6.57015	2.78137e-10	5.10636e-08	13.0479	TOP2A
ILMN_1731922	-0.494787	8.37704	-6.51702	3.77169e-10	6.82834e-08	12.7564	LOC644931
ILMN_1729801	1.05569	14.0905	6.5018	4.11425e-10	7.34647e-08	12.6732	S100A8
ILMN_1801254	0.880178	9.34762	6.49357	4.31203e-10	7.53497e-08	12.6283	LOC648984
ILMN_2249018	-0.528363	7.02346	-6.49262	4.33543e-10	7.53497e-08	12.6231	LOC389816
ILMN_1703946	0.344128	7.03319	6.47592	4.76823e-10	8.17814e-08	12.5321	ADORA2B
ILMN_1796409	1.57523	8.05544	6.46898	4.96044e-10	8.39731e-08	12.4943	C1QB
ILMN_1662359	0.624159	7.91571	6.4638	5.10871e-10	8.53744e-08	12.4661	HIST1H4K
ILMN_1692938	0.623554	7.53818	6.44487	5.68844e-10	9.38593e-08	12.3633	PSAT1
ILMN_1801378	0.351513	7.58189	6.4305	6.17135e-10	1.00554e-07	12.2854	COQ3
ILMN_1670302	0.705115	10.2705	6.42507	6.36417e-10	1.02416e-07	12.2559	HK3
ILMN_1812915	-0.705608	9.1926	-6.37784	8.30988e-10	1.32097e-07	12.0008	TNFRSF10B
ILMN_1803464	0.535937	8.30162	6.37028	8.67141e-10	1.36183e-07	11.9601	PHTF1
ILMN_1683450	0.749531	7.60302	6.35396	9.5047e-10	1.47493e-07	11.8724	CDCA5
ILMN_1788489	0.509394	8.05684	6.34998	9.71972e-10	1.48073e-07	11.851	HIST1H3F
ILMN_1687824	0.394018	9.30617	6.34908	9.76932e-10	1.48073e-07	11.8462	SEPHS2
ILMN_1675756	0.59515	8.80857	6.33922	1.03254e-09	1.54703e-07	11.7932	KCNJ15
ILMN_1730816	-0.78878	8.19177	-6.32754	1.10237e-09	1.63288e-07	11.7307	GPR162
ILMN_3232696	0.731713	8.56092	6.29681	1.30919e-09	1.91744e-07	11.5663	LOC729816
ILMN_1758798	-0.426712	9.5065	-6.24842	1.71419e-09	2.48272e-07	11.3088	LOC728734
ILMN_1707748	0.496425	8.65781	6.24534	1.74376e-09	2.49779e-07	11.2925	PIM3
ILMN_1653856	0.42844	9.01571	6.23884	1.80782e-09	2.56141e-07	11.258	STS-1
ILMN_2357419	0.849886	9.95677	6.23336	1.86357e-09	2.58673e-07	11.229	LILRA5
ILMN_1755843	0.628776	8.03117	6.23319	1.86539e-09	2.58673e-07	11.228	SLC26A8
ILMN_1780667	0.421423	7.45251	6.22786	1.92129e-09	2.63621e-07	11.1998	WDR51A
ILMN_2244009	-0.445887	7.4371	-6.22241	1.98023e-09	2.68878e-07	11.171	LBH
ILMN_2092850	0.706649	8.55687	6.21184	2.09956e-09	2.82142e-07	11.1151	HPSE
ILMN_2355168	0.57369	8.26082	6.20635	2.16425e-09	2.87288e-07	11.0861	MGST1
ILMN_2050911	0.625295	9.42986	6.20488	2.18194e-09	2.87288e-07	11.0783	SLC22A4
ILMN_1786065	0.666502	7.67328	6.20182	2.21921e-09	2.89273e-07	11.0621	UHRF1
ILMN_1737184	0.5755	8.03376	6.19891	2.2551e-09	2.91043e-07	11.0468	CDCA7
ILMN_1679620	0.759355	8.59522	6.16108	2.77816e-09	3.52022e-07	10.8476	LOC728519
ILMN_1713636	0.385851	12.8995	6.16085	2.78161e-09	3.52022e-07	10.8464	S100A6
ILMN_1709348	-0.657203	7.81868	-6.15499	2.87278e-09	3.60064e-07	10.8156	ALDH1A1
ILMN_1749368	0.690484	7.97224	6.14371	3.05637e-09	3.79426e-07	10.7565	HIST1H3H
ILMN_1775708	0.530551	13.3432	6.12902	3.31282e-09	4.07383e-07	10.6796	SLC2A3
ILMN_1805750	1.34306	13.354	6.1212	3.45784e-09	4.21243e-07	10.6387	IFITM3
ILMN_1713450	0.478272	8.58647	6.11273	3.62203e-09	4.37158e-07	10.5944	MYL6B
ILMN_2227573	0.453877	11.7687	6.09919	3.90031e-09	4.63659e-07	10.5237	GSTO1
ILMN_1789793	-0.380707	7.64296	-6.09861	3.91273e-09	4.63659e-07	10.5207	NUAK2
ILMN_3234920	-0.494254	7.99647	-6.09477	3.99562e-09	4.69215e-07	10.5007	LOC728741
ILMN_1657515	-0.589787	9.46785	-6.09118	4.07454e-09	4.74211e-07	10.482	RPS6KA5
ILMN_1757406	0.845415	10.1593	6.08787	4.14896e-09	4.78599e-07	10.4647	HIST1H1C
ILMN_3241441	-0.385945	6.93689	-6.08021	4.3258e-09	4.94621e-07	10.4249	MEGF6
ILMN_1652825	-0.435438	9.32407	-6.03782	5.44727e-09	6.17436e-07	10.2049	IL10RA
ILMN_1839750	0.361169	7.96159	6.03514	5.52705e-09	6.21079e-07	10.1911	LOC729776
ILMN_1665235	-0.547006	8.24824	-6.01315	6.22606e-09	6.93647e-07	10.0775	CRTAP
ILMN_1718924	0.401923	9.85466	6.00019	6.6775e-09	7.37637e-07	10.0107	ETFA
ILMN_1685057	0.544685	8.84183	5.99134	7.00413e-09	7.67217e-07	9.96514	SLC22A4
ILMN_3228688	-0.739562	11.435	-5.98362	7.30219e-09	7.90239e-07	9.92539	LOC730415
ILMN_1744649	0.372007	9.22092	5.98277	7.33555e-09	7.90239e-07	9.92104	PSMB5
ILMN_2126706	0.477706	8.6221	5.97716	7.5605e-09	8.07796e-07	9.89224	LMNB1
ILMN_1713058	0.701049	9.08694	5.97536	7.63438e-09	8.09058e-07	9.88296	PSTPIP2
ILMN_1657796	0.436747	7.97637	5.97283	7.73902e-09	8.13534e-07	9.86998	STMN1
ILMN_1781184	0.521021	8.04203	5.96626	8.01768e-09	8.36084e-07	9.83625	MYBPC3
ILMN_1801939	0.812963	7.67329	5.96355	8.13526e-09	8.36312e-07	9.82237	CCNB2
ILMN_2369924	0.424728	9.42802	5.96325	8.14819e-09	8.36312e-07	9.82085	NDUFB6
ILMN_1732071	0.765893	9.4792	5.95484	8.52505e-09	8.68156e-07	9.77774	HIST2H2BE
ILMN_2370091	0.69883	9.6357	5.94216	9.12535e-09	9.22084e-07	9.71286	NGFRAP1
ILMN_1755910	-0.511556	7.89394	-5.93164	9.65481e-09	9.68081e-07	9.65909	LOC648366
ILMN_1789233	-0.434644	9.86921	-5.92773	9.85888e-09	9.80996e-07	9.63915	VPS37C
ILMN_1673543	0.514764	8.1793	5.92171	1.01816e-08	1.00543e-06	9.60844	PGM2
ILMN_1719433	-0.551863	9.52648	-5.91694	1.04449e-08	1.02368e-06	9.58411	CD1D
ILMN_1655990	0.811614	9.16701	5.914	1.06104e-08	1.03214e-06	9.56912	CDK5RAP2
ILMN_1804663	0.33815	7.60354	5.91137	1.07605e-08	1.03899e-06	9.55573	THBS3
ILMN_2089073	0.839116	8.66958	5.89966	1.14548e-08	1.09789e-06	9.49613	ATP9A
ILMN_1770811	0.379899	9.56814	5.89434	1.17849e-08	1.12129e-06	9.46905	PELO
ILMN_1674574	0.959266	8.3495	5.89047	1.20302e-08	1.13633e-06	9.44942	VNN1
ILMN_1792825	-0.246586	9.13155	-5.87874	1.2806e-08	1.20091e-06	9.38986	ARIH2
ILMN_1785345	0.810235	8.04464	5.87104	1.33414e-08	1.24218e-06	9.35083	GPR84
ILMN_1776121	-0.499219	7.09822	-5.86897	1.34894e-08	1.24308e-06	9.34032	MGC42367
ILMN_2198270	0.314014	6.98662	5.86824	1.35418e-08	1.24308e-06	9.33662	C20ORF106
ILMN_1770085	-0.45993	9.95297	-5.86689	1.36388e-08	1.24323e-06	9.32982	BTG2
ILMN_1654389	0.713258	7.78029	5.82593	1.69472e-08	1.53407e-06	9.12291	LOC728744
ILMN_1730628	1.15075	10.4144	5.81069	1.83681e-08	1.65123e-06	9.04622	RNASE2
ILMN_1663390	0.965854	8.3013	5.80899	1.85335e-08	1.65468e-06	9.03768	CDC20
ILMN_1746968	-0.323511	8.15186	-5.80654	1.87742e-08	1.66478e-06	9.02539	PHF1
ILMN_1810719	-0.597977	8.56776	-5.80099	1.93322e-08	1.70267e-06	8.99749	DCUN1D1
ILMN_2318638	-0.32829	8.23437	-5.79717	1.97259e-08	1.72568e-06	8.97829	TGIF1
ILMN_1761411	0.310703	7.48416	5.76766	2.30381e-08	2.00201e-06	8.83049	C10ORF119
ILMN_3256712	0.486998	7.49243	5.75476	2.46503e-08	2.12792e-06	8.76609	LOC100130828
ILMN_1726720	0.611144	7.83059	5.75109	2.51292e-08	2.13519e-06	8.74777	NUSAP1
ILMN_1689329	0.498873	7.57979	5.75046	2.52126e-08	2.13519e-06	8.74462	SCD
ILMN_1793743	0.40696	8.66529	5.75036	2.52259e-08	2.13519e-06	8.74411	DIRC2
ILMN_2101832	0.505873	7.14989	5.74685	2.56943e-08	2.16081e-06	8.7266	LAPTM4B
ILMN_2415170	0.356846	7.50267	5.73977	2.66638e-08	2.22797e-06	8.69134	VPS8
ILMN_1768284	-0.333301	10.11	-5.7334	2.75677e-08	2.28882e-06	8.6596	P2RY8
ILMN_1726545	0.682934	8.93515	5.73019	2.80341e-08	2.31281e-06	8.64364	LILRA5
ILMN_1791770	-0.348837	7.42973	-5.71256	3.07366e-08	2.51982e-06	8.55604	SMARCC2
ILMN_2349459	0.608315	7.23438	5.70505	3.19633e-08	2.60401e-06	8.5188	BIRC5
ILMN_1651496	0.858602	9.88437	5.69835	3.30979e-08	2.67969e-06	8.48561	HIST1H2BD
ILMN_1726421	0.414113	8.01737	5.69124	3.43455e-08	2.76354e-06	8.4504	METTL9
ILMN_1715555	-0.320045	7.31859	-5.66442	3.94765e-08	3.15691e-06	8.31792	DBP
ILMN_1807106	0.464592	11.8581	5.66271	3.98278e-08	3.16558e-06	8.3095	LDHA
ILMN_1754421	0.423161	7.74194	5.65981	4.04294e-08	3.19392e-06	8.29523	NDUFAF1
ILMN_1657288	-0.213494	7.83533	-5.65445	4.15688e-08	3.26415e-06	8.2688	GUSBL2
ILMN_2123743	0.563333	12.8268	5.64576	4.34801e-08	3.39379e-06	8.22604	FCER1G
ILMN_1749006	-0.349625	8.5021	-5.62753	4.77714e-08	3.70655e-06	8.13652	RCSD1
ILMN_1684647	0.421492	7.83939	5.62568	4.8228e-08	3.71983e-06	8.12747	ILKAP
ILMN_1685480	0.376483	8.73465	5.61622	5.06392e-08	3.88283e-06	8.08108	TARS
ILMN_1676665	-0.537689	9.05397	-5.60675	5.3169e-08	4.05297e-06	8.03472	CUEDC1
ILMN_1743316	-0.255431	7.07391	-5.60167	5.45749e-08	4.13595e-06	8.00991	FAM109A
ILMN_2094952	-0.415009	9.16156	-5.59441	5.6651e-08	4.26847e-06	7.97441	NUAK2
ILMN_1737314	0.626838	12.3147	5.59288	5.70961e-08	4.27729e-06	7.96697	BCL6
ILMN_1795704	0.284113	7.35481	5.58526	5.93731e-08	4.42245e-06	7.92979	KIAA0232
ILMN_2396903	0.493388	7.73344	5.57991	6.10254e-08	4.49783e-06	7.9037	KCNJ15
ILMN_1778136	0.495279	7.19394	5.57975	6.10753e-08	4.49783e-06	7.90292	ZMYND15
ILMN_1688666	0.388825	7.25267	5.57366	6.30112e-08	4.61433e-06	7.87326	HIST1H2BH
ILMN_1755741	0.52484	7.5967	5.56783	6.49197e-08	4.72753e-06	7.84489	DACH1
ILMN_2318643	-0.227195	7.41505	-5.5661	6.54986e-08	4.74319e-06	7.83646	TGIF1
ILMN_1786125	0.537348	7.68287	5.55189	7.04334e-08	5.07237e-06	7.76742	CCNA2
ILMN_1661197	-0.293868	7.03925	-5.54708	7.21836e-08	5.16985e-06	7.74409	CLCF1
ILMN_1734229	0.466304	9.72489	5.54343	7.35429e-08	5.23842e-06	7.72636	SPPL2A
ILMN_1696843	-0.482349	9.76413	-5.53997	7.48505e-08	5.30259e-06	7.70961	LOC613037
ILMN_2169490	0.60744	7.62352	5.53693	7.60194e-08	5.35629e-06	7.69489	TDRD9
ILMN_2143795	0.591104	11.1256	5.52837	7.94089e-08	5.56502e-06	7.65344	MGC4677
ILMN_1774071	1.20111	8.04927	5.52274	8.17175e-08	5.69619e-06	7.62621	CD177
ILMN_3246766	-0.527321	10.6508	-5.5134	8.56889e-08	5.94125e-06	7.58113	LOC100132247
ILMN_2365248	-0.441915	8.11505	-5.51005	8.71617e-08	6.01139e-06	7.56493	HVCN1
ILMN_2361603	-0.281468	7.00712	-5.50257	9.05341e-08	6.21112e-06	7.52887	NDRG2
ILMN_1741392	0.388244	8.42049	5.49669	9.32771e-08	6.3658e-06	7.50052	SLC25A20
ILMN_1685824	0.510908	10.8529	5.4896	9.6689e-08	6.56428e-06	7.4664	B4GALT5
ILMN_1811507	-0.397347	7.43574	-5.48642	9.82594e-08	6.63633e-06	7.45109	LBH
ILMN_1763228	-0.393898	8.17402	-5.46068	1.11913e-07	7.51952e-06	7.32753	MEF2D
ILMN_2075051	0.578234	10.7556	5.456	1.14584e-07	7.65951e-06	7.30513	PGS1
ILMN_1667460	-0.69188	8.3912	-5.44585	1.20597e-07	8.0203e-06	7.25657	SULF2
ILMN_1755873	-0.60574	7.96015	-5.44381	1.21842e-07	8.02189e-06	7.24682	EMR3
ILMN_1802252	0.476465	10.9639	5.44326	1.22183e-07	8.02189e-06	7.24417	GAPDH
ILMN_1759341	-0.392775	8.28715	-5.4428	1.22467e-07	8.02189e-06	7.24197	MAN2B1
ILMN_1658290	0.340159	8.44663	5.44048	1.23901e-07	8.07503e-06	7.23091	C16ORF68
ILMN_1716382	0.490088	8.40974	5.4395	1.24517e-07	8.07503e-06	7.2262	LOC387882
ILMN_1801246	0.590602	13.8082	5.42595	1.33289e-07	8.60113e-06	7.16157	IFITM1
ILMN_3237319	0.288762	7.71921	5.42472	1.34119e-07	8.61201e-06	7.15569	LOC678655
ILMN_1677466	-0.570684	7.6752	-5.41995	1.3737e-07	8.77751e-06	7.13295	DUSP6
ILMN_1782352	-0.53542	7.45116	-5.41251	1.4259e-07	9.06667e-06	7.09755	VENTX
ILMN_1684746	0.483512	8.56136	5.40605	1.47279e-07	9.31933e-06	7.06684	IPO11
ILMN_1733176	0.496981	10.0894	5.404	1.48803e-07	9.3703e-06	7.05707	LIMS1
ILMN_2388090	0.467826	7.67535	5.40099	1.51061e-07	9.46674e-06	7.04278	MAPK14
ILMN_1695432	0.442391	10.4205	5.39414	1.56324e-07	9.7497e-06	7.01028	TPST2
ILMN_1808196	0.43943	11.0986	5.39291	1.57289e-07	9.76317e-06	7.00444	GSTO1
ILMN_1775085	0.325914	7.11248	5.39012	1.59503e-07	9.85365e-06	6.99118	ZNF232
ILMN_1729208	0.477601	8.03438	5.38835	1.60916e-07	9.89408e-06	6.98281	NGFRAP1
ILMN_3240247	0.473505	12.4019	5.38213	1.66e-07	1.01587e-05	6.9533	NOP10
ILMN_1815479	0.503159	11.8887	5.37554	1.71545e-07	1.0449e-05	6.92212	NOP10
ILMN_3243664	-0.498616	11.8241	-5.37235	1.74297e-07	1.05672e-05	6.90702	LOC440353
ILMN_1674706	0.497855	7.9179	5.36192	1.83597e-07	1.10777e-05	6.85771	MTHFD2
ILMN_1764396	0.515003	7.98902	5.36102	1.84416e-07	1.10777e-05	6.85348	HDAC4
ILMN_1808779	0.259528	8.43807	5.35179	1.93082e-07	1.15451e-05	6.80992	CSTF3
ILMN_1791306	0.505214	8.55032	5.34749	1.97254e-07	1.17407e-05	6.78965	C9ORF103
ILMN_1687947	0.383035	7.40101	5.33436	2.10538e-07	1.24744e-05	6.72784	HIST1H2BE
ILMN_1752592	-0.843733	10.9431	-5.32403	2.21599e-07	1.30703e-05	6.67928	HLA-DRB4
ILMN_1767377	0.780815	9.80235	5.31544	2.31223e-07	1.35766e-05	6.63897	LOC153561
ILMN_2397024	-0.270745	11.2407	-5.3114	2.35891e-07	1.37885e-05	6.62002	SPOP
ILMN_1780236	0.501914	8.07382	5.31033	2.37141e-07	1.37997e-05	6.615	PMM1
ILMN_1684771	0.615304	9.76025	5.29353	2.57648e-07	1.49264e-05	6.53637	PGRMC1
ILMN_1661342	-0.416775	9.43746	-5.28519	2.68459e-07	1.54839e-05	6.49741	Septin 6
ILMN_1740487	-0.377609	8.59478	-5.27846	2.77507e-07	1.59353e-05	6.46599	CMTM7
ILMN_1781207	-0.411251	8.33326	-5.27466	2.82735e-07	1.61643e-05	6.4483	FYN
ILMN_1686906	-0.363342	7.16961	-5.26537	2.95953e-07	1.6846e-05	6.405	TP53INP2
ILMN_1746664	0.516057	8.20732	5.26097	3.02416e-07	1.71391e-05	6.38453	WSB2
ILMN_1772218	-0.619185	11.9428	-5.25559	3.10508e-07	1.75215e-05	6.35951	HLA-DPA1
ILMN_1666306	-0.679421	8.11707	-5.2497	3.19603e-07	1.79286e-05	6.33215	SRRD
ILMN_1729269	-0.257732	7.44163	-5.2486	3.21326e-07	1.79286e-05	6.32706	LOC285074
ILMN_3266606	0.627248	7.58067	5.24827	3.21849e-07	1.79286e-05	6.32552	FABP5L2
ILMN_1782897	0.290969	7.58387	5.23887	3.37009e-07	1.86932e-05	6.28191	CAPRIN1
ILMN_1769926	0.410924	7.71838	5.23359	3.45819e-07	1.91006e-05	6.25746	DBN1
ILMN_2405521	0.574211	8.60441	5.22969	3.52481e-07	1.93865e-05	6.23938	MTHFD2
ILMN_1653165	-0.269992	7.91707	-5.22615	3.58638e-07	1.96134e-05	6.22298	AAMP
ILMN_1758623	0.665552	8.27984	5.22559	3.59616e-07	1.96134e-05	6.2204	HIST1H2BD
ILMN_1731714	0.573507	10.3165	5.22128	3.67256e-07	1.99466e-05	6.20049	CREB5
ILMN_1667222	0.314086	9.43935	5.21139	3.85413e-07	2.08459e-05	6.15478	MTX1
ILMN_1732049	-0.852755	8.56484	-5.20206	4.03338e-07	2.17253e-05	6.11173	DPM2
ILMN_2215640	0.312516	7.43268	5.20013	4.07144e-07	2.184e-05	6.10283	TUBA3D
ILMN_1757440	0.57239	7.40656	5.19893	4.09523e-07	2.18776e-05	6.09732	FAM69B
ILMN_1680937	0.429058	7.96145	5.19764	4.12105e-07	2.19256e-05	6.09136	HIST1H2BC
ILMN_2147517	0.584937	8.82456	5.18858	4.30653e-07	2.28194e-05	6.04968	CD58
ILMN_1749011	-0.653304	10.8361	-5.18587	4.36365e-07	2.30284e-05	6.0372	NECAP2
ILMN_1765880	0.41244	9.88455	5.17299	4.64504e-07	2.44146e-05	5.97804	C16ORF57
ILMN_1894072	0.289667	9.40439	5.17072	4.6964e-07	2.45854e-05	5.96763	HS.561747
ILMN_1675062	0.835334	7.55278	5.15798	4.99526e-07	2.59667e-05	5.90923	MYL9
ILMN_3310491	-0.795463	11.7033	-5.15778	5.0001e-07	2.59667e-05	5.90831	MIR1978
ILMN_2309926	-0.335485	7.42537	-5.15136	5.15781e-07	2.66794e-05	5.87892	ZDHHC14
ILMN_1675523	0.388508	7.81477	5.14835	5.23322e-07	2.69625e-05	5.86518	PPAP2C
ILMN_1693269	0.401841	7.20618	5.14127	5.41512e-07	2.77898e-05	5.83284	GNG8
ILMN_1679600	0.278714	7.55275	5.13973	5.4557e-07	2.78882e-05	5.82578	ACOT8
ILMN_3249618	0.458634	11.2619	5.13583	5.55908e-07	2.83057e-05	5.80801	LOC100133477
ILMN_1736135	-0.794259	8.68753	-5.12904	5.74422e-07	2.91346e-05	5.77701	TYW1
ILMN_1688580	1.38735	10.1596	5.12608	5.82653e-07	2.94241e-05	5.76355	CAMP
ILMN_2053415	0.458159	8.8571	5.12537	5.84644e-07	2.94241e-05	5.76032	LDLR
ILMN_2222008	0.56275	7.28601	5.12015	5.99517e-07	3.00566e-05	5.73655	KIFC1
ILMN_1795236	0.40677	8.05432	5.11819	6.05193e-07	3.02249e-05	5.72764	SIGLEC9
ILMN_1692352	0.330617	7.63857	5.11618	6.11091e-07	3.04029e-05	5.71846	IRAK4
ILMN_1729319	-0.367795	7.9501	-5.10844	6.34229e-07	3.14341e-05	5.6833	USP7
ILMN_1657423	-0.342313	8.23804	-5.09661	6.7126e-07	3.30988e-05	5.62962	SPG21
ILMN_1756006	-0.310745	8.15049	-5.09611	6.72895e-07	3.30988e-05	5.62732	ATG2A
ILMN_3251341	0.401235	10.5723	5.08406	7.12865e-07	3.49331e-05	5.57275	TUBA1C
ILMN_1707493	0.327222	7.97171	5.08297	7.16592e-07	3.49842e-05	5.56782	SNHG3-RCC1
ILMN_3238814	0.727096	9.13853	5.07494	7.44633e-07	3.62175e-05	5.53152	LOC100170939
ILMN_1737205	0.5677	7.61158	5.07324	7.50706e-07	3.63771e-05	5.52384	MCM4
ILMN_1802888	0.557184	8.80704	5.07174	7.56107e-07	3.64531e-05	5.51706	ZNF185
ILMN_1790461	0.483244	8.4171	5.07125	7.57867e-07	3.64531e-05	5.51486	C6ORF125
ILMN_1873075	-0.788969	7.95165	-5.06595	7.77279e-07	3.72494e-05	5.49094	HS.569831
ILMN_1757781	0.327924	9.54492	5.06249	7.90247e-07	3.77321e-05	5.4753	SAP30L
ILMN_1727284	-0.495823	7.99076	-5.0573	8.10032e-07	3.85356e-05	5.45192	CD4
ILMN_1677085	0.44628	10.5862	5.05395	8.23048e-07	3.90125e-05	5.43685	RGS19
ILMN_1660341	0.38305	8.65086	5.05172	8.31844e-07	3.92865e-05	5.4268	LRPAP1
ILMN_2307598	0.468758	8.19172	5.04991	8.39043e-07	3.94835e-05	5.41866	SLC37A3
ILMN_1662865	-0.396407	7.93628	-5.04823	8.45773e-07	3.9657e-05	5.4111	CPPED1
ILMN_2378376	-0.265268	7.09058	-5.04046	8.7764e-07	4.09038e-05	5.37614	CYB561
ILMN_2043816	0.287942	8.79028	5.04022	8.78638e-07	4.09038e-05	5.37507	ARPC5L
ILMN_1719695	0.427051	10.695	5.03695	8.92398e-07	4.13965e-05	5.36038	NFKBIZ
ILMN_1749244	0.408266	10.2377	5.0337	9.06278e-07	4.18913e-05	5.34579	LYRM1
ILMN_3272500	0.516203	8.11842	5.02397	9.49102e-07	4.37157e-05	5.30216	IFI27L1
ILMN_1750181	-0.956696	10.5203	-5.02288	9.54041e-07	4.37884e-05	5.29725	TESC
ILMN_3278170	-1.08485	8.95308	-5.02203	9.57879e-07	4.38104e-05	5.29346	LOC441455
ILMN_3245559	0.442235	10.7	4.99836	1.07141e-06	4.88314e-05	5.18763	CDK2AP1
ILMN_1745119	0.310365	7.65201	4.98555	1.13817e-06	5.16934e-05	5.13053	C7ORF11
ILMN_3295075	0.260074	9.81815	4.98391	1.14704e-06	5.19154e-05	5.12319	LOC100131531
ILMN_1722158	0.723938	7.64323	4.98208	1.15698e-06	5.21406e-05	5.11504	CASP5
ILMN_1669376	0.370822	8.1121	4.98152	1.16001e-06	5.21406e-05	5.11257	DRAM1
ILMN_3204734	-0.444512	9.88056	-4.97899	1.17392e-06	5.25845e-05	5.10131	LOC100134648
ILMN_1680774	-0.345199	8.54556	-4.97616	1.18968e-06	5.30193e-05	5.08872	LOC730994
ILMN_2059294	0.298883	8.12492	4.97579	1.19176e-06	5.30193e-05	5.08706	RTCD1
ILMN_1668092	0.678406	8.0426	4.97379	1.203e-06	5.33369e-05	5.0782	ESAM
ILMN_1706344	-0.223055	7.47001	-4.97204	1.21294e-06	5.35957e-05	5.07043	ABHD6
ILMN_2083946	0.404269	7.71516	4.96701	1.24202e-06	5.46952e-05	5.04805	TGFA
ILMN_2385866	-0.264588	7.58695	-4.96497	1.25395e-06	5.49434e-05	5.03903	PHF1
ILMN_2109489	0.938567	10.7628	4.96461	1.25609e-06	5.49434e-05	5.03742	GZMB
ILMN_1675612	-0.227403	9.13506	-4.96013	1.28278e-06	5.59233e-05	5.01756	BLCAP
ILMN_1712469	-0.318211	7.37826	-4.95719	1.30065e-06	5.65132e-05	5.0045	GOLGA8A
ILMN_2299612	-0.25718	7.85861	-4.95189	1.33339e-06	5.77434e-05	4.98102	TMEM150A
ILMN_2309156	-0.556799	7.3303	-4.94866	1.35374e-06	5.84306e-05	4.96672	PMEPA1
ILMN_2285996	0.75161	7.45186	4.94747	1.36132e-06	5.85637e-05	4.96145	KIAA0101
ILMN_1660794	-0.469476	8.35102	-4.94537	1.37481e-06	5.89496e-05	4.95214	LBH
ILMN_2408987	0.457744	7.59225	4.94149	1.40001e-06	5.97957e-05	4.935	SMARCD3
ILMN_3265237	0.262664	7.11043	4.94092	1.40372e-06	5.97957e-05	4.9325	FLJ44342
ILMN_1675266	-0.323087	8.36502	-4.93244	1.46058e-06	6.1847e-05	4.89501	NAGPA
ILMN_2042771	0.556349	8.87571	4.93232	1.46136e-06	6.1847e-05	4.89451	PTTG1
ILMN_1684585	0.657532	11.1157	4.93063	1.47297e-06	6.21363e-05	4.88704	ACSL1
ILMN_1680196	0.340455	7.42511	4.92812	1.49034e-06	6.26666e-05	4.87597	LAPTM4B
ILMN_2302757	-0.62756	8.14326	-4.92512	1.51142e-06	6.33484e-05	4.86272	FCGBP
ILMN_1720604	-0.241116	7.58719	-4.92302	1.52632e-06	6.37679e-05	4.85346	ARSG
ILMN_1764383	-0.61403	9.09498	-4.92014	1.54698e-06	6.44244e-05	4.84077	MCOLN1
ILMN_1721127	0.471974	7.6336	4.91918	1.55394e-06	6.45083e-05	4.83653	HIST1H3D
ILMN_2387599	0.268408	13.0928	4.91603	1.57694e-06	6.52552e-05	4.82267	C20ORF24
ILMN_1811110	0.510792	7.38361	4.91403	1.5917e-06	6.56576e-05	4.81387	TDRD9
ILMN_2379644	-0.533059	12.5491	-4.91331	1.59703e-06	6.56696e-05	4.81072	CD74
ILMN_1800390	0.315558	8.89189	4.90987	1.62286e-06	6.65221e-05	4.79558	ZNF511
ILMN_1752582	-0.311746	10.8706	-4.90359	1.67106e-06	6.82829e-05	4.76796	RAB5B
ILMN_1804851	0.320596	8.17597	4.90106	1.69082e-06	6.88746e-05	4.75687	MRPS17
ILMN_1737297	-0.94177	8.4324	-4.89002	1.77989e-06	7.22767e-05	4.70844	LOC642377
ILMN_1672149	0.313863	7.71478	4.88894	1.78889e-06	7.24167e-05	4.70368	CHCHD1
ILMN_1838581	-0.6519	7.35984	-4.88786	1.79787e-06	7.25548e-05	4.69895	HS.539888
ILMN_1764803	-0.247088	7.98006	-4.88698	1.80519e-06	7.26255e-05	4.69512	SMU1
ILMN_1766542	-0.536726	7.68511	-4.88479	1.82369e-06	7.28481e-05	4.6855	LOC641705
ILMN_1663866	-0.751519	10.1012	-4.88448	1.82631e-06	7.28481e-05	4.68415	TGFBI
ILMN_1796976	0.377648	7.81547	4.88434	1.82749e-06	7.28481e-05	4.68354	NLRC4
ILMN_1807423	0.499356	7.79105	4.88247	1.84345e-06	7.32601e-05	4.67534	IGF2BP3
ILMN_2230892	0.321951	12.2151	4.8775	1.88642e-06	7.47401e-05	4.6536	IL10RB
ILMN_1892403	-0.682945	9.3956	-4.87591	1.90039e-06	7.50294e-05	4.64664	SNORD13
ILMN_1762990	-0.216081	8.0604	-4.87502	1.90826e-06	7.50294e-05	4.64274	KIAA0141
ILMN_1757872	-0.37582	8.42419	-4.87471	1.91099e-06	7.50294e-05	4.64139	DKFZP761P0423
ILMN_3249748	0.440559	12.1797	4.8739	1.91813e-06	7.50836e-05	4.63788	LDHA
ILMN_1668374	0.722546	8.19882	4.86923	1.9601e-06	7.64968e-05	4.61746	ITGB5
ILMN_1800354	-0.585487	12.7528	-4.86712	1.97934e-06	7.70171e-05	4.60825	CST3
ILMN_2345142	-0.591854	7.82365	-4.86471	2.00156e-06	7.76497e-05	4.59772	SULF2
ILMN_1715809	-0.329466	7.75704	-4.86183	2.02839e-06	7.84172e-05	4.58516	OGFRL1
ILMN_1685009	0.463192	9.9825	4.8613	2.03337e-06	7.84172e-05	4.58285	ITGAM
ILMN_1729115	0.436134	7.75437	4.85761	2.06839e-06	7.9338e-05	4.56675	LOC651816
ILMN_1694847	0.347245	7.44832	4.8575	2.06942e-06	7.9338e-05	4.56628	TERF1
ILMN_2343010	0.357181	8.9701	4.85636	2.08039e-06	7.95247e-05	4.56129	BOLA3
ILMN_1743034	0.389294	8.10188	4.85488	2.09459e-06	7.98334e-05	4.55488	KIF1B
ILMN_3283772	0.40022	9.21506	4.85347	2.10838e-06	8.01244e-05	4.54869	LOC644237
ILMN_1729816	0.249824	10.78	4.85151	2.12754e-06	8.04094e-05	4.54016	VDAC3
ILMN_1655469	-0.324785	7.76426	-4.85144	2.12821e-06	8.04094e-05	4.53986	TSPAN3
ILMN_1756982	0.330172	12.5596	4.85031	2.13929e-06	8.05942e-05	4.53497	CLIC1
ILMN_1768311	-0.409312	11.4499	-4.84723	2.16993e-06	8.15129e-05	4.52156	LOC728888
ILMN_1749327	0.347127	7.59196	4.84201	2.22282e-06	8.326e-05	4.49885	MAPK13
ILMN_1694177	0.504991	8.81801	4.83622	2.28295e-06	8.52671e-05	4.47369	PCNA
ILMN_1663751	0.368643	8.28843	4.83533	2.29238e-06	8.53746e-05	4.46981	CYCSL1
ILMN_1721888	0.92697	8.05482	4.82275	2.42901e-06	8.99512e-05	4.41523	ITGA2B
ILMN_1738648	-0.452218	7.24235	-4.82235	2.43343e-06	8.99512e-05	4.41352	LOC729008
ILMN_1693726	-0.238417	8.28302	-4.82182	2.43944e-06	8.99512e-05	4.4112	TBC1D10A
ILMN_1678730	-0.364489	7.5875	-4.82151	2.44286e-06	8.99512e-05	4.40987	NOMO1
ILMN_1907467	-0.756449	7.97711	-4.81845	2.47743e-06	9.09671e-05	4.39663	HS.149244
ILMN_2412564	0.283865	7.2699	4.81651	2.49964e-06	9.15246e-05	4.38822	NCBP2
ILMN_2402629	0.293	7.1962	4.81397	2.529e-06	9.22304e-05	4.37721	METTL9
ILMN_1775703	-0.340589	9.01846	-4.81362	2.53306e-06	9.22304e-05	4.3757	TRAPPC6A
ILMN_1773760	0.353123	9.11423	4.81229	2.5485e-06	9.25341e-05	4.36997	PAICS
ILMN_2087528	0.260233	9.30832	4.80985	2.57728e-06	9.3319e-05	4.35939	CPSF3
ILMN_1715963	-0.898427	8.16704	-4.80652	2.61695e-06	9.44931e-05	4.345	FBXO7
ILMN_2374164	-0.272291	9.50398	-4.80579	2.62573e-06	9.45479e-05	4.34184	HERPUD1
ILMN_1786722	-0.377889	7.48789	-4.80381	2.64966e-06	9.51468e-05	4.33329	ZNF385A
ILMN_1759915	0.318354	9.24613	4.80235	2.66742e-06	9.55215e-05	4.327	ARPC1A
ILMN_3245452	0.273989	8.12041	4.80174	2.67493e-06	9.55281e-05	4.32435	FAM149B1
ILMN_1698668	-0.400578	7.67967	-4.79863	2.71329e-06	9.64586e-05	4.31093	NR1D2
ILMN_1702055	-1.23767	8.70662	-4.79843	2.71579e-06	9.64586e-05	4.31007	ROPN1B
ILMN_1748730	0.261967	7.07409	4.79738	2.72889e-06	9.66299e-05	4.30553	CTRC
ILMN_1728934	0.46463	7.49625	4.79685	2.73544e-06	9.66299e-05	4.30327	PRC1
ILMN_3276971	-1.39103	10.2063	-4.79062	2.8146e-06	9.91576e-05	4.2764	LOC642469
ILMN_1779633	0.331096	9.25036	4.78763	2.85335e-06	0.000100252	4.26351	PSMD6
ILMN_1705302	-0.405698	11.2208	-4.78578	2.87757e-06	0.000100831	4.25555	FCGRT
ILMN_2315979	-0.400831	10.4732	-4.78348	2.908e-06	0.000101624	4.24564	LBH
ILMN_1659029	-0.912927	9.32245	-4.78245	2.92164e-06	0.000101828	4.24123	FAM116B
ILMN_1746618	-0.358819	7.23224	-4.78155	2.93368e-06	0.000101975	4.23736	PAQR7
ILMN_1792860	-0.367532	7.52062	-4.78085	2.94316e-06	0.000102032	4.23432	MED22
ILMN_1713990	0.266109	7.42546	4.77743	2.98944e-06	0.000103362	4.21962	TRIP6
ILMN_1704063	0.387023	7.22923	4.77675	2.99875e-06	0.000103409	4.2167	KCNH3
ILMN_2228710	0.321396	8.43759	4.77499	3.02293e-06	0.000103968	4.20913	PDCD5
ILMN_1815639	-0.237629	7.27836	-4.7729	3.0519e-06	0.000104688	4.20015	GIGYF1
ILMN_1722284	-0.45389	7.18604	-4.77078	3.08146e-06	0.000105272	4.19107	LOC644297
ILMN_1773119	0.403311	7.77366	4.77001	3.09229e-06	0.000105272	4.18776	CCNF
ILMN_2205882	0.514089	7.75716	4.76995	3.09314e-06	0.000105272	4.18751	NSUN7
ILMN_1690783	0.764816	8.171	4.76932	3.10206e-06	0.0001053	4.18479	TREML1
ILMN_1667022	-0.386029	8.86202	-4.76566	3.15425e-06	0.000106794	4.16908	PASK
ILMN_1711627	-0.287953	9.28818	-4.7634	3.18681e-06	0.000107617	4.15941	SIAH1
ILMN_3247018	-0.230241	7.65647	-4.7598	3.23949e-06	0.000108932	4.14397	SNORA67
ILMN_1868851	0.416119	7.51321	4.7596	3.24247e-06	0.000108932	4.1431	HS.552025
ILMN_1666594	-0.397902	10.5964	-4.75816	3.26383e-06	0.000109368	4.13692	IRF8
ILMN_1792323	-0.685909	7.38808	-4.75665	3.28626e-06	0.000109625	4.13047	HDC
ILMN_2334693	0.353161	10.0691	4.75612	3.29424e-06	0.000109625	4.12819	NARF
ILMN_1725500	-1.04879	7.92981	-4.75595	3.29673e-06	0.000109625	4.12748	LOC647742
ILMN_3236239	0.39197	8.74549	4.75352	3.3334e-06	0.000110562	4.11706	LOC100129550
ILMN_3235180	-1.40719	9.23875	-4.75253	3.3485e-06	0.000110781	4.1128	LOC100131726
ILMN_3238785	0.348662	8.53317	4.75193	3.35758e-06	0.0001108	4.11026	SNHG9
ILMN_2098418	-1.14068	9.38624	-4.75108	3.37066e-06	0.000110951	4.10659	LOC652968
ILMN_1744713	0.439409	10.4912	4.74914	3.40049e-06	0.000111651	4.0983	PARK7
ILMN_1795285	-0.359586	8.71531	-4.74651	3.44134e-06	0.000112708	4.08706	PHF15
ILMN_1693310	0.267363	8.74158	4.7433	3.49181e-06	0.000113921	4.07335	ITFG1
ILMN_1659227	-0.534677	8.5853	-4.74305	3.49585e-06	0.000113921	4.07226	CD79A
ILMN_1663631	-0.323905	11.4623	-4.7371	3.59152e-06	0.000116747	4.04684	BANP
ILMN_1811823	-0.540685	8.88619	-4.73631	3.6044e-06	0.000116874	4.04347	MED25
ILMN_1723043	-0.527407	8.34226	-4.73208	3.67418e-06	0.000118841	4.02542	NAPSB
ILMN_1813625	0.409354	9.72671	4.7305	3.70049e-06	0.000119396	4.01871	TRIM25
ILMN_1773849	-0.782861	9.6853	-4.72588	3.77885e-06	0.000121623	3.99898	ATP6V0C
ILMN_1779547	0.407221	8.55918	4.71559	3.95877e-06	0.0001271	3.9552	HPSE
ILMN_1701837	0.54729	8.2895	4.71401	3.98713e-06	0.000127198	3.94849	KLHL2
ILMN_2267787	-0.725756	8.11152	-4.71398	3.98775e-06	0.000127198	3.94834	HPS1
ILMN_1669497	-0.469413	7.7661	-4.71379	3.9911e-06	0.000127198	3.94755	OSBPL10
ILMN_1775373	0.672008	7.84877	4.70786	4.09937e-06	0.00013033	3.92236	CMTM5
ILMN_2091347	0.303492	8.74119	4.70654	4.12395e-06	0.000130792	3.91674	IDH1
ILMN_1737627	0.425893	8.26183	4.70424	4.16695e-06	0.000131835	3.90698	MAPK14
ILMN_1668683	-0.259303	7.5082	-4.70172	4.21465e-06	0.000132719	3.89627	MLL
ILMN_1727331	-0.252789	7.26095	-4.70169	4.21524e-06	0.000132719	3.89614	LOC202181
ILMN_1770742	-0.250752	8.75027	-4.7002	4.24351e-06	0.000133287	3.88985	TMEM55B
ILMN_1700955	0.438035	7.63562	4.69827	4.2807e-06	0.000133914	3.88164	TCTEX1D2
ILMN_1749115	0.318044	7.22731	4.69809	4.28401e-06	0.000133914	3.88091	RTN2
ILMN_1681754	0.387155	8.02435	4.69639	4.31696e-06	0.000134621	3.8737	GGH
ILMN_1671509	0.318769	7.08732	4.69507	4.34283e-06	0.000135105	3.86808	CCL3
ILMN_3242011	0.416927	9.37752	4.69281	4.38722e-06	0.000136161	3.85851	MOBKL1B
ILMN_1711904	0.376607	8.02333	4.69098	4.42346e-06	0.00013673	3.85078	MXD3
ILMN_1658702	0.443261	7.53485	4.69083	4.42654e-06	0.00013673	3.85012	HIST1H2BJ
ILMN_1663422	0.576071	10.4694	4.69022	4.43873e-06	0.000136782	3.84753	RGL4
ILMN_1729453	0.729241	8.34881	4.68772	4.48894e-06	0.000138003	3.83695	TSPAN9
ILMN_1815392	-0.675678	7.84929	-4.68639	4.51575e-06	0.000138401	3.83135	ACTRT1
ILMN_1791329	-0.510587	8.47905	-4.68603	4.52312e-06	0.000138401	3.82982	FCRL2
ILMN_1696187	0.478424	11.4479	4.68537	4.53664e-06	0.000138443	3.82701	PYGL
ILMN_1698402	-0.240826	7.46904	-4.6845	4.55431e-06	0.000138443	3.82335	NFX1
ILMN_1774077	0.443677	12.2099	4.68408	4.56289e-06	0.000138443	3.82158	GBP2
ILMN_1815168	-0.364515	8.83631	-4.68389	4.56697e-06	0.000138443	3.82074	HVCN1
ILMN_3248443	-0.396115	10.3994	-4.682	4.60581e-06	0.000139296	3.81278	SNHG6
ILMN_1766657	0.609067	11.6719	4.67986	4.65026e-06	0.000140315	3.80374	STOM
ILMN_3237623	-0.604527	9.55882	-4.67924	4.66327e-06	0.000140383	3.80111	RNY1
ILMN_1756439	-0.328243	8.32331	-4.67327	4.79002e-06	0.000143866	3.77589	SCRN1
ILMN_1753468	0.397742	10.3591	4.66743	4.91719e-06	0.000147346	3.75125	CD63
ILMN_1737580	0.340926	9.0405	4.66681	4.93091e-06	0.000147418	3.74863	PPPDE2
ILMN_1658884	0.304916	7.73167	4.66249	5.0273e-06	0.000149956	3.73042	ATP11B
ILMN_2391912	-0.529296	8.08396	-4.66167	5.04576e-06	0.000150163	3.72698	SEC14L1
ILMN_1685574	-0.251005	7.83938	-4.65964	5.09191e-06	0.000151191	3.71842	TSC22D2
ILMN_1703679	-0.904048	7.85313	-4.65257	5.25546e-06	0.000155693	3.68869	FCGR3A
ILMN_1716195	0.455805	7.23153	4.65065	5.30077e-06	0.000156679	3.68062	HIST1H2BG
ILMN_1850501	-0.5371	7.32493	-4.64465	5.44482e-06	0.000160573	3.65542	HS.187290
ILMN_2378100	0.3678	10.5988	4.64398	5.46124e-06	0.000160681	3.65258	FBXL5
ILMN_1719039	0.256581	8.1241	4.64349	5.47315e-06	0.000160681	3.65054	UBE2G1
ILMN_1678494	0.366569	8.42581	4.64022	5.55355e-06	0.000162675	3.63683	ZNF438
ILMN_1709233	0.445463	7.9552	4.63891	5.58632e-06	0.000163268	3.6313	F5
ILMN_1739573	-0.269067	7.04692	-4.63504	5.68361e-06	0.00016574	3.61507	TNRC6A
ILMN_3225843	0.213944	7.37414	4.63354	5.7216e-06	0.000166476	3.60881	LOC729298
ILMN_1697735	0.398451	9.56506	4.63207	5.75923e-06	0.000167197	3.60265	EWSR1
ILMN_1704842	-0.663917	7.22608	-4.62868	5.84691e-06	0.000169365	3.58845	ARL4A
ILMN_1780546	0.457658	8.02233	4.62719	5.88593e-06	0.000170118	3.58219	OSM
ILMN_3246805	-0.704957	14.0247	-4.62596	5.91815e-06	0.00017067	3.57706	LOC100134364
ILMN_1705991	-0.314038	8.96652	-4.62222	6.01761e-06	0.000172429	3.5614	GUSBL1
ILMN_1708147	0.262857	9.22117	4.62174	6.03037e-06	0.000172429	3.55941	TBPL1
ILMN_1660199	0.278522	8.41696	4.62172	6.03096e-06	0.000172429	3.55932	ACAA2
ILMN_2077550	0.339052	7.30516	4.62168	6.03203e-06	0.000172429	3.55915	RACGAP1
ILMN_2393497	-0.26161	8.83567	-4.61884	6.1087e-06	0.000173713	3.54728	ATXN3
ILMN_3245822	-0.302841	7.20502	-4.6188	6.10986e-06	0.000173713	3.5471	SCARNA17
ILMN_2147105	-0.337359	8.77352	-4.61854	6.11695e-06	0.000173713	3.54602	LOC440348
ILMN_1751596	-0.649926	7.4844	-4.61741	6.14759e-06	0.000173891	3.54132	HIVEP3
ILMN_2355831	0.454835	7.84962	4.61726	6.15187e-06	0.000173891	3.54067	FHL2
ILMN_1815303	0.330402	7.95653	4.61639	6.17573e-06	0.000173891	3.53703	LOC642197
ILMN_1692664	-0.488636	9.05577	-4.61636	6.17656e-06	0.000173891	3.5369	PRR5
ILMN_2367191	-0.45596	10.1629	-4.61564	6.19624e-06	0.000174069	3.53391	PSMF1
ILMN_1873300	0.279222	7.84004	4.61093	6.32734e-06	0.00017737	3.51424	HS.571245
ILMN_1763907	0.466058	7.22785	4.61015	6.34939e-06	0.000177606	3.51097	C6ORF173
ILMN_1750429	0.4791	9.67506	4.60416	6.5205e-06	0.000181765	3.48599	MKNK1
ILMN_2311166	0.766322	8.40736	4.60367	6.53444e-06	0.000181765	3.48398	ITGB5
ILMN_1667199	0.344455	8.82484	4.60349	6.5399e-06	0.000181765	3.4832	SQRDL
ILMN_1780356	-1.00785	8.06087	-4.60278	6.56045e-06	0.000181948	3.48025	C20ORF132
ILMN_1658121	-0.367978	9.14086	-4.60159	6.59509e-06	0.00018252	3.4753	CFP
ILMN_2403889	0.259322	8.39006	4.59692	6.73303e-06	0.000185679	3.45586	PRMT5
ILMN_1813314	0.490254	8.80593	4.59676	6.73773e-06	0.000185679	3.4552	HIST1H2BK
ILMN_1662280	-1.30344	8.9831	-4.58255	7.17516e-06	0.000197207	3.39612	GDF1
ILMN_1673933	-0.291198	8.72272	-4.58195	7.19421e-06	0.000197207	3.39363	LOC440341
ILMN_1788095	-1.19659	10.9048	-4.58128	7.21578e-06	0.000197207	3.39082	SPRYD3
ILMN_1696466	0.512774	8.98816	4.58125	7.21654e-06	0.000197207	3.39072	ROPN1L
ILMN_1807114	-0.346126	7.4507	-4.58043	7.24286e-06	0.000197512	3.3873	LOC255620
ILMN_1709043	0.384592	9.09576	4.57875	7.29688e-06	0.00019857	3.38033	C9ORF46
ILMN_3218193	0.336317	7.31134	4.57822	7.31389e-06	0.000198618	3.37814	LOC100133177
ILMN_1815239	-0.876129	8.12637	-4.5766	7.36651e-06	0.000199435	3.37141	CLK2
ILMN_1716488	-0.367127	8.72713	-4.57589	7.38942e-06	0.000199435	3.36849	PACS1
ILMN_2149566	0.258502	8.27309	4.57588	7.38986e-06	0.000199435	3.36843	VPS25
ILMN_1781819	0.481756	9.82484	4.57255	7.49942e-06	0.000201973	3.35462	PAPSS1
ILMN_1710598	-0.237479	7.31941	-4.57157	7.5318e-06	0.000202151	3.35057	SKI
ILMN_1857546	-0.2094	7.00683	-4.57141	7.53705e-06	0.000202151	3.34992	HS.575831
ILMN_2209515	-0.366252	7.17544	-4.57069	7.56095e-06	0.000202376	3.34694	SNORD56
ILMN_1694268	0.527145	7.44608	4.56977	7.59185e-06	0.000202637	3.34311	HES6
ILMN_2391512	-0.439266	8.78934	-4.56947	7.60179e-06	0.000202637	3.34188	NAAA
ILMN_1678312	-0.287727	7.27111	-4.56671	7.69499e-06	0.000204702	3.33044	LOC388397
ILMN_3244240	-0.235443	7.81657	-4.56468	7.76405e-06	0.000206119	3.32206	LOC646476
ILMN_1664706	0.326878	8.00048	4.5588	7.96787e-06	0.0002111	3.29773	LOC653604
ILMN_3278879	-1.4163	9.81645	-4.55739	8.01755e-06	0.000211985	3.29189	LOC100131391
ILMN_2396020	-0.540363	10.281	-4.55058	8.26116e-06	0.000217984	3.2638	DUSP6
ILMN_2204545	0.378707	7.95021	4.54915	8.31354e-06	0.00021861	3.25786	ST3GAL4
ILMN_2348487	-0.669885	9.05273	-4.54888	8.32315e-06	0.00021861	3.25678	EMR3
ILMN_1681300	-0.20715	7.05011	-4.54856	8.33517e-06	0.00021861	3.25542	LOC641806
ILMN_1777853	0.262488	7.04829	4.54796	8.35694e-06	0.00021874	3.25298	MBOAT2
ILMN_1752923	0.324807	9.71372	4.54515	8.46098e-06	0.00022102	3.24136	IFNAR1
ILMN_2049021	0.47517	7.63415	4.54421	8.49571e-06	0.000221483	3.23752	PTTG3P
ILMN_1804509	-1.40731	10.1159	-4.54264	8.55478e-06	0.000222578	3.23102	DPYSL5
ILMN_1762189	-1.1453	8.96765	-4.542	8.57879e-06	0.000222758	3.22839	LOC387686
ILMN_1723978	0.445844	12.3761	4.5386	8.70774e-06	0.000225657	3.21438	LGALS1
ILMN_1724489	0.323303	7.93584	4.53558	8.82392e-06	0.000228214	3.20195	RFC4
ILMN_2096372	-0.596883	7.23852	-4.53461	8.86135e-06	0.000228728	3.19797	ALDH1A1
ILMN_1667840	-0.616966	7.62446	-4.53404	8.88363e-06	0.00022885	3.19562	CMTM3
ILMN_1740319	0.431717	8.25307	4.53335	8.91072e-06	0.000229095	3.19276	IFI27L2
ILMN_1679267	-0.685894	7.35967	-4.53189	8.96789e-06	0.000230111	3.18676	TGM2
ILMN_2092333	0.356555	7.63333	4.52802	9.12124e-06	0.000233584	3.17085	GPR141
ILMN_3308188	-1.00012	8.10328	-4.527	9.16193e-06	0.000233584	3.16667	MIR1976
ILMN_1886515	-0.222509	7.53876	-4.52654	9.18037e-06	0.000233584	3.16479	HS.556255
ILMN_1786658	0.340854	9.06643	4.52617	9.19532e-06	0.000233584	3.16326	BOLA3
ILMN_1679195	0.254557	13.0386	4.52607	9.19948e-06	0.000233584	3.16284	C20ORF24
ILMN_1687533	-0.331993	11.3034	-4.52579	9.21076e-06	0.000233584	3.16169	SEMA4D
ILMN_1658957	-0.68617	7.8092	-4.52516	9.23621e-06	0.000233775	3.1591	LOC653635
ILMN_2045729	0.331917	7.3644	4.5243	9.27075e-06	0.000234194	3.15559	WDR12
ILMN_1656040	0.364108	7.4734	4.5235	9.3036e-06	0.000234569	3.15228	NTN3
ILMN_2341626	-0.860853	8.13536	-4.52203	9.36328e-06	0.000235536	3.14628	43898
ILMN_1701603	0.731236	12.5526	4.52167	9.37808e-06	0.000235536	3.1448	ALPL
ILMN_1711087	-0.642138	7.6722	-4.51756	9.54819e-06	0.000239347	3.12793	LOC648526
ILMN_1716815	0.746907	10.3821	4.51639	9.59728e-06	0.000240116	3.12312	CEACAM1
ILMN_2114720	0.802699	7.90055	4.51497	9.65716e-06	0.000241151	3.11729	SLPI
ILMN_1804938	-1.21858	10.8706	-4.51403	9.69683e-06	0.000241583	3.11344	GPR175
ILMN_1651936	0.212057	7.62453	4.51368	9.71151e-06	0.000241583	3.11202	SETD8
ILMN_1765649	-0.370291	9.18921	-4.5132	9.73219e-06	0.000241636	3.11002	IRF3
ILMN_1658420	-0.552573	7.39412	-4.51208	9.77966e-06	0.000241925	3.10546	DSCAM
ILMN_2388155	0.515651	9.41438	4.51205	9.78092e-06	0.000241925	3.10534	CASP3
ILMN_1666082	0.291045	7.11463	4.51035	9.85412e-06	0.000243274	3.09835	HEATR3
ILMN_2062468	0.361075	8.14888	4.50837	9.93938e-06	0.000244915	3.09026	IGFBP7
ILMN_1738523	0.306461	10.4684	4.50774	9.96695e-06	0.000245131	3.08767	MYD88
ILMN_2151488	0.310994	8.1206	4.50647	1.00222e-05	0.000246025	3.08248	RMI1
ILMN_1724598	-0.179691	6.97514	-4.50171	1.02327e-05	0.00025072	3.06299	RABL2A
ILMN_2222880	-0.424969	9.44574	-4.50127	1.02521e-05	0.000250724	3.06121	SLC25A42
ILMN_1703471	0.330749	9.29709	4.49771	1.04126e-05	0.000254173	3.04664	ATF6
ILMN_1654060	-0.44261	9.26673	-4.49322	1.0618e-05	0.000258356	3.02832	MKNK2
ILMN_1915345	-0.999595	8.66565	-4.4931	1.06236e-05	0.000258356	3.02783	HS.571622
ILMN_1685763	-0.215189	7.21313	-4.49151	1.06975e-05	0.000259574	3.02132	WDR45L
ILMN_1772845	0.257479	8.10503	4.49117	1.07135e-05	0.000259574	3.01993	SNRNP35
ILMN_1689655	-0.387267	12.5696	-4.48475	1.10166e-05	0.000266421	2.99377	HLA-DRA
ILMN_3238751	-0.22482	9.23767	-4.48118	1.11888e-05	0.000270086	2.97922	PMS2L4
ILMN_1690907	-0.457069	8.89192	-4.47918	1.12865e-05	0.000271941	2.97107	CCR6
ILMN_1693338	0.831343	9.17779	4.47687	1.14003e-05	0.000274174	2.96167	CYP1B1
ILMN_1749984	-1.30992	9.88382	-4.47619	1.14344e-05	0.000274489	2.95887	LOC440313
ILMN_1666819	-0.834942	7.73844	-4.47257	1.16153e-05	0.000278318	2.94416	PHLDB1
ILMN_2365091	0.447807	7.99123	4.46977	1.17571e-05	0.000281199	2.93278	FCAR
ILMN_2339835	0.627803	8.76129	4.46553	1.19755e-05	0.000285898	2.91553	PTGS1
ILMN_3202002	0.544202	7.19458	4.46415	1.20472e-05	0.000287084	2.90994	LOC643332
ILMN_1811560	0.43213	8.29303	4.46252	1.21324e-05	0.000288588	2.90333	SF4
ILMN_1829131	-0.593744	7.26091	-4.46164	1.2179e-05	0.000289168	2.89974	LOC730226
ILMN_1770035	-0.259936	8.13876	-4.45964	1.22849e-05	0.000291152	2.89162	NCOA5
ILMN_1678238	-0.61875	7.98215	-4.45815	1.23639e-05	0.000292345	2.88561	ZNF683
ILMN_1656938	-0.333397	7.24223	-4.45785	1.23801e-05	0.000292345	2.88439	LOC731486
ILMN_1810727	-0.264898	7.1772	-4.45588	1.2486e-05	0.000294312	2.87641	SLC25A45
ILMN_1743046	-1.38856	10.3503	-4.45507	1.25302e-05	0.000294822	2.87309	SERPINA13
ILMN_1800261	0.310132	12.4454	4.4539	1.25935e-05	0.000295776	2.86837	TUBA1B
ILMN_3290862	0.341039	7.12802	4.45317	1.26336e-05	0.000296185	2.86539	LOC646438
ILMN_3251312	-0.261355	10.0775	-4.45207	1.26938e-05	0.000297063	2.86094	TMEM69
ILMN_1791039	-0.963037	8.71101	-4.45064	1.27724e-05	0.000298367	2.85515	RTF1
ILMN_1752269	-0.250722	8.73883	-4.44828	1.29031e-05	0.000300879	2.84562	ACSS1
ILMN_3187283	0.530582	9.32477	4.446	1.30308e-05	0.000303316	2.83638	LOC100128460
ILMN_1693242	-0.402928	9.0663	-4.44435	1.3124e-05	0.000304939	2.82971	ZNF296
ILMN_1719415	-1.10434	8.57141	-4.44185	1.32667e-05	0.000307706	2.81958	LOC652140
ILMN_1707475	-0.308925	8.52414	-4.43782	1.34989e-05	0.000312537	2.80332	UBE2E2
ILMN_1680397	-0.56586	10.8358	-4.43683	1.35571e-05	0.000313328	2.79929	IL8RB
ILMN_1902929	0.201182	7.19759	4.43544	1.36383e-05	0.000314422	2.7937	HS.572495
ILMN_3237806	-0.259454	7.67358	-4.43497	1.3666e-05	0.000314422	2.79179	LOC100134711
ILMN_1901532	-0.208979	7.16874	-4.43479	1.36768e-05	0.000314422	2.79105	HS.37204
ILMN_1733559	-0.652616	14.8884	-4.43401	1.37225e-05	0.000314918	2.78793	LOC100008589
ILMN_1680757	-0.298306	7.45779	-4.43281	1.37938e-05	0.000315997	2.78307	LRRC26
ILMN_1729691	0.265528	7.46762	4.42773	1.40987e-05	0.000322415	2.76259	SLC16A6
ILMN_1811555	0.199368	8.25892	4.42436	1.4305e-05	0.00032656	2.74899	C9ORF119
ILMN_2352159	0.268772	7.10993	4.42085	1.45227e-05	0.000330949	2.73485	BBS9
ILMN_3238803	-0.303816	8.79499	-4.41923	1.46237e-05	0.000332671	2.72835	RASAL3
ILMN_1663173	-0.265106	7.62794	-4.41551	1.48598e-05	0.000336541	2.71335	LOC442582
ILMN_1657932	-1.26007	10.2991	-4.41514	1.48836e-05	0.000336541	2.71186	MUC6
ILMN_1677396	0.25986	7.51413	4.41448	1.49258e-05	0.000336541	2.7092	NDFIP2
ILMN_2160929	0.417372	9.06411	4.41443	1.49286e-05	0.000336541	2.70903	FEN1
ILMN_2079890	-0.938059	8.31884	-4.41416	1.49458e-05	0.000336541	2.70795	G6PC
ILMN_1705982	-1.16415	9.39938	-4.41412	1.49488e-05	0.000336541	2.70776	LOC645284
ILMN_1754529	-0.232913	9.55123	-4.40897	1.52829e-05	0.000342924	2.68706	SPG7
ILMN_1680955	0.388984	7.26547	4.40894	1.52849e-05	0.000342924	2.68694	AURKA
ILMN_1651628	0.374806	8.71695	4.40704	1.54099e-05	0.000344739	2.67932	EXOC6
ILMN_2307656	0.378558	9.57386	4.40691	1.54187e-05	0.000344739	2.67878	AGTRAP
ILMN_2283388	0.292369	11.9276	4.40464	1.55691e-05	0.000347506	2.66969	C20ORF24
ILMN_2140700	-0.339088	7.52326	-4.40339	1.56532e-05	0.000348785	2.66465	CRIPAK
ILMN_1752967	-0.384274	8.74694	-4.3971	1.60801e-05	0.000357686	2.63946	DHPS
ILMN_1669663	-0.770793	7.90109	-4.39494	1.62299e-05	0.000360263	2.63078	BCR
ILMN_1770161	0.391605	8.7034	4.39463	1.62512e-05	0.000360263	2.62955	BST1
ILMN_1785268	0.433447	8.70349	4.39341	1.63365e-05	0.000361539	2.62465	CD58
ILMN_1802458	0.35612	9.66405	4.39041	1.65477e-05	0.000365593	2.61262	AGTRAP
ILMN_1791253	0.346204	7.09236	4.38979	1.65913e-05	0.000365934	2.61016	FBXL13
ILMN_2073604	0.331508	7.89089	4.38899	1.66484e-05	0.000366574	2.60695	EBP
ILMN_1775566	-0.275019	7.82184	-4.38757	1.67493e-05	0.000368175	2.60129	ATP1A1
ILMN_1736353	0.223828	11.3794	4.38383	1.70193e-05	0.000373203	2.58633	PSMC1
ILMN_1743570	0.551007	8.89955	4.38361	1.70356e-05	0.000373203	2.58543	CEACAM3
ILMN_1720282	0.180181	7.1516	4.38322	1.7064e-05	0.000373203	2.58387	NQO1
ILMN_1862737	0.244427	7.11038	4.38257	1.71114e-05	0.000373613	2.58127	HS.402146
ILMN_1696394	-0.339035	8.30163	-4.38105	1.72228e-05	0.000374452	2.5752	IL6R
ILMN_1781001	0.449429	7.69997	4.38091	1.72331e-05	0.000374452	2.57464	SOCS3
ILMN_1732575	-0.319422	7.86244	-4.38087	1.7236e-05	0.000374452	2.57448	SEC14L1
ILMN_1678235	-0.280205	9.75536	-4.37912	1.73653e-05	0.000375933	2.56749	KIAA1267
ILMN_1668605	-0.432129	9.09968	-4.37895	1.73775e-05	0.000375933	2.56683	NAAA
ILMN_1666269	-0.33215	10.6912	-4.37854	1.74084e-05	0.000375933	2.56517	CTSZ
ILMN_1745962	-0.922486	11.0235	-4.37839	1.74195e-05	0.000375933	2.56457	FBXO7
ILMN_1808272	-0.464567	7.57728	-4.37791	1.74551e-05	0.000375944	2.56266	KCNJ10
ILMN_2404085	0.328422	9.17789	4.37761	1.74777e-05	0.000375944	2.56145	CLIP1
ILMN_1761961	0.303225	7.84297	4.37671	1.75447e-05	0.000376762	2.55787	CCDC90A
ILMN_1672114	-0.283223	7.70525	-4.37023	1.8036e-05	0.000386677	2.53203	TNFRSF10C
ILMN_1780334	0.439101	9.94547	4.36935	1.81038e-05	0.000387493	2.52851	KCNJ2
ILMN_1728107	-0.371151	8.55993	-4.36882	1.8145e-05	0.000387739	2.52639	GNG7
ILMN_1689172	-0.348858	7.1648	-4.3684	1.81772e-05	0.00038779	2.52473	BOAT
ILMN_1679725	-0.235528	7.81327	-4.36603	1.8362e-05	0.000391092	2.51527	PCYOX1
ILMN_1778111	0.422558	8.9142	4.36505	1.84382e-05	0.000392075	2.51139	LOC441124
ILMN_1746135	0.217026	8.69686	4.36437	1.84918e-05	0.000392575	2.50867	PHF23
ILMN_3240321	0.240246	7.17902	4.35708	1.90748e-05	0.000404102	2.47964	AEN
ILMN_2409754	-0.454973	8.54386	-4.35654	1.91181e-05	0.000404102	2.47751	PRR5
ILMN_1661589	0.41546	7.20804	4.3561	1.91542e-05	0.000404102	2.47575	CD151
ILMN_2278819	-0.270009	7.68364	-4.35604	1.91588e-05	0.000404102	2.47552	PDE7A
ILMN_1871233	-0.280363	7.61565	-4.35391	1.93333e-05	0.000407124	2.46704	HS.512096
ILMN_2326713	0.617267	10.696	4.35289	1.94173e-05	0.000408232	2.46299	CD151
ILMN_1684385	0.24144	9.18618	4.35004	1.96537e-05	0.000412255	2.45167	COPB2
ILMN_1769575	0.556723	7.86776	4.3498	1.96733e-05	0.000412255	2.45074	JAM3
ILMN_1760315	-0.823688	7.80035	-4.34944	1.97035e-05	0.000412255	2.4493	VWCE
ILMN_2321578	-0.342823	8.20034	-4.34721	1.98914e-05	0.000415519	2.44043	P2RY10
ILMN_2086064	0.26316	9.1637	4.34564	2.00244e-05	0.000417629	2.43419	SNRPC
ILMN_1733963	-1.24553	8.9931	-4.34496	2.00816e-05	0.000417705	2.43152	ADRA2C
ILMN_2387090	-0.222464	9.56729	-4.34429	2.01394e-05	0.000417705	2.42884	CGGBP1
ILMN_1714759	0.577438	9.96183	4.3441	2.01551e-05	0.000417705	2.42811	CNIH4
ILMN_1773295	-1.25527	9.06831	-4.34409	2.01562e-05	0.000417705	2.42806	ARTN
ILMN_1712577	-0.325307	8.09936	-4.34202	2.03335e-05	0.000420711	2.41986	FAM174A
ILMN_1716678	-0.349785	12.1442	-4.34047	2.04681e-05	0.000422823	2.4137	NPC2
ILMN_1749722	-1.38363	12.0351	-4.33907	2.05899e-05	0.000424586	2.40815	RNF213
ILMN_1759636	-0.257511	7.0717	-4.33874	2.06186e-05	0.000424586	2.40685	LOC644144
ILMN_2400512	-0.270648	7.14344	-4.33624	2.0838e-05	0.000428427	2.39695	PRKCSH
ILMN_3289745	0.254165	7.08859	4.3334	2.10899e-05	0.000432923	2.38571	LOC339352
ILMN_1706498	0.353408	8.88267	4.33231	2.11881e-05	0.000434256	2.38137	DSE
ILMN_1703370	0.301795	8.8676	4.33187	2.12273e-05	0.000434376	2.37964	ZDHHC12
ILMN_3307700	0.559694	8.59305	4.33056	2.1345e-05	0.000435892	2.37447	SPCS3
ILMN_2392546	0.30169	9.23151	4.33031	2.13682e-05	0.000435892	2.37345	PAICS
ILMN_2115434	0.322966	10.5064	4.32905	2.14821e-05	0.000437529	2.36849	RAB32
ILMN_1683231	-0.801982	8.571	-4.32826	2.15536e-05	0.000438006	2.36538	FAM83F
ILMN_1716578	-0.510223	7.30144	-4.32757	2.16166e-05	0.000438006	2.36265	PTPN6
ILMN_1812262	-0.38888	7.43078	-4.32688	2.16803e-05	0.000438006	2.3599	DDR1
ILMN_1805833	-0.534114	7.57218	-4.32674	2.16928e-05	0.000438006	2.35936	LOC646508
ILMN_1718932	0.435214	8.18466	4.32671	2.16954e-05	0.000438006	2.35925	MTRR
ILMN_1827887	-1.11869	9.15862	-4.32659	2.17071e-05	0.000438006	2.35874	HS.544245
ILMN_1787885	0.33973	8.93035	4.32172	2.2158e-05	0.000446413	2.33952	NUDT18
ILMN_1766171	0.359917	8.09978	4.31937	2.23791e-05	0.000450173	2.33024	SNF8
ILMN_3234762	-0.657672	10.975	-4.31345	2.29451e-05	0.000460834	2.30689	RN5S9
ILMN_2153787	-0.31529	8.46343	-4.31309	2.29798e-05	0.000460834	2.30548	ARRDC5
ILMN_3243714	-0.742079	8.10483	-4.31207	2.30795e-05	0.000462122	2.30143	LOC642073
ILMN_1669366	0.201288	7.15139	4.31017	2.32648e-05	0.000465117	2.29396	IFT88
ILMN_1711702	-0.358297	8.45113	-4.30774	2.35047e-05	0.000469194	2.28437	CLEC2D
ILMN_1746053	0.440371	7.51925	4.30681	2.35962e-05	0.000470301	2.28074	BCL6
ILMN_2309180	0.412587	8.5014	4.30176	2.41041e-05	0.00047969	2.26084	SMARCD3
ILMN_1779264	0.265201	7.293	4.29845	2.4442e-05	0.000485673	2.24783	PSMG1
ILMN_3205656	0.399194	10.5163	4.29524	2.4774e-05	0.000491521	2.23522	LOC391075
ILMN_1656335	0.291124	7.78437	4.29444	2.48578e-05	0.000492434	2.23207	RIT1
ILMN_1664912	-0.357319	9.0669	-4.29229	2.50828e-05	0.000496137	2.22365	IL11RA
ILMN_1657884	-0.576185	9.24098	-4.29026	2.52977e-05	0.000499629	2.21568	NME2
ILMN_1752927	0.408068	9.53261	4.28904	2.54278e-05	0.00050144	2.21089	KIAA1600
ILMN_1777477	0.389064	7.65233	4.28525	2.5836e-05	0.00050872	2.19601	C9ORF106
ILMN_1814194	-0.414269	8.95249	-4.28417	2.59534e-05	0.000510261	2.19177	TCF4
ILMN_1804350	-1.26599	10.7486	-4.28325	2.60538e-05	0.000511463	2.18817	LOC644852
ILMN_1785756	0.345296	8.30318	4.28234	2.61531e-05	0.00051264	2.18461	LOC731314
ILMN_1679919	-0.779415	11.5456	-4.27817	2.66146e-05	0.000520902	2.16828	ASCC2
ILMN_2115005	-0.495261	10.9328	-4.27513	2.69555e-05	0.000526783	2.15639	FGD2
ILMN_1742601	0.43967	8.2005	4.27449	2.70278e-05	0.000527407	2.15388	CR1
ILMN_2374159	-0.281739	9.77019	-4.27287	2.72122e-05	0.000529684	2.14753	HERPUD1
ILMN_2375003	-0.482516	8.54362	-4.27268	2.72334e-05	0.000529684	2.14681	MAP4K4
ILMN_1704537	0.487204	8.93593	4.27239	2.72664e-05	0.000529684	2.14568	PHGDH
ILMN_1794190	0.44675	9.24402	4.27065	2.7466e-05	0.000532766	2.13887	CCPG1
ILMN_1668639	-0.828334	9.55728	-4.26527	2.80907e-05	0.000544076	2.11786	TBC1D10B
ILMN_2095759	-0.343879	7.65044	-4.26488	2.8137e-05	0.000544163	2.11632	OGFRL1
ILMN_3281294	-0.234531	7.35068	-4.26024	2.86883e-05	0.000554002	2.09821	LOC643384
ILMN_1745112	-0.348994	7.77117	-4.25893	2.88455e-05	0.000556215	2.0931	FAM102A
ILMN_1663684	0.255329	7.04447	4.25612	2.91865e-05	0.000561953	2.08213	ATP13A3
ILMN_2222074	0.359488	9.03839	4.25576	2.92293e-05	0.000561953	2.08076	PTPN12
ILMN_1715705	0.270377	7.77446	4.25471	2.93587e-05	0.00056361	2.07664	SSNA1
ILMN_1659437	0.546012	9.91841	4.25364	2.94898e-05	0.000565294	2.07248	TXNDC17
ILMN_1722390	-0.236261	6.99888	-4.25246	2.9635e-05	0.000567243	2.06789	CHRAC1
ILMN_2334296	-0.361685	8.07228	-4.25029	2.99043e-05	0.000570995	2.05945	IL18BP
ILMN_1761778	-0.2765	7.20594	-4.25018	2.99186e-05	0.000570995	2.059	TNFSF8
ILMN_1657361	-0.334932	9.59756	-4.24973	2.99746e-05	0.000571227	2.05726	CBX7
ILMN_1745368	0.191545	8.02748	4.24821	3.01653e-05	0.000573508	2.05134	TMEM50A
ILMN_1676440	-0.25432	7.79122	-4.24807	3.01823e-05	0.000573508	2.05081	LOC440776
ILMN_1776577	0.196624	7.23807	4.24751	3.02538e-05	0.000574029	2.0486	DSCC1
ILMN_1787877	-0.461668	7.34403	-4.24542	3.05183e-05	0.000576767	2.04048	CCNT2
ILMN_1751120	0.515683	7.9187	4.24537	3.05237e-05	0.000576767	2.04031	HIST1H4H
ILMN_1756873	-0.270027	7.50759	-4.24532	3.05308e-05	0.000576767	2.04009	USP48
ILMN_1779979	0.243389	7.12354	4.24405	3.06919e-05	0.00057897	2.03518	SLC37A3
ILMN_1803597	-0.338784	7.93641	-4.2433	3.07879e-05	0.000579943	2.03227	FGL1
ILMN_2125562	0.245186	8.26333	4.24294	3.08347e-05	0.000579986	2.03085	MOBK1B
ILMN_1680867	0.146539	7.77476	4.2425	3.08918e-05	0.000580223	2.02912	C6ORF61
ILMN_1751086	0.225819	8.33211	4.24101	3.10839e-05	0.000582991	2.02334	ATL3
ILMN_1712914	-0.749362	8.3253	-4.24046	3.11544e-05	0.000583474	2.02122	SEMA6B
ILMN_1659845	-0.255959	8.26812	-4.2398	3.12407e-05	0.00058425	2.01864	KIAA0355
ILMN_1913678	0.557449	10.086	4.23613	3.1721e-05	0.000592382	2.0044	HS.407903
ILMN_3254413	-0.621163	7.96775	-4.23544	3.18125e-05	0.000593241	2.00171	LOC100129426
ILMN_2326953	-0.28973	9.77853	-4.23425	3.19703e-05	0.000595333	1.99709	LAT2
ILMN_1776375	0.222347	10.2535	4.23256	3.21948e-05	0.000598658	1.99056	PIN1
ILMN_1771376	-0.397314	9.45273	-4.23078	3.24345e-05	0.000602256	1.98364	PEA15
ILMN_1766637	0.243825	9.42486	4.22664	3.29964e-05	0.000611817	1.96762	GLA
ILMN_1799028	-0.921522	9.79447	-4.22629	3.30449e-05	0.000611847	1.96624	TSPAN5
ILMN_1810836	0.491974	7.76859	4.22209	3.36256e-05	0.000621716	1.94999	PDE5A
ILMN_2377185	0.242922	7.46954	4.22078	3.38089e-05	0.000624219	1.94492	TCEB2
ILMN_1744912	0.535501	7.37609	4.21725	3.43076e-05	0.000632531	1.93126	CTTN
ILMN_1801633	0.337942	11.1684	4.21601	3.4484e-05	0.000634885	1.92647	C20ORF52
ILMN_1658978	-0.191158	7.31643	-4.21538	3.45743e-05	0.00063565	1.92403	LOC650155
ILMN_3237981	-0.267859	7.31783	-4.21493	3.46395e-05	0.000635952	1.92228	ATPGD1
ILMN_1713380	0.19956	8.76944	4.21341	3.48578e-05	0.00063906	1.91641	EIF2B2
ILMN_2056975	0.310182	9.3764	4.213	3.49178e-05	0.00063926	1.91481	HPRT1
ILMN_1814120	0.36144	8.30244	4.21145	3.51421e-05	0.00064158	1.90884	PECR
ILMN_1694589	-0.334019	8.63209	-4.21144	3.51429e-05	0.00064158	1.90882	PAQR8
ILMN_1811955	0.196657	8.51208	4.209	3.54994e-05	0.000647182	1.8994	PRMT5
ILMN_1660277	-0.307252	7.23929	-4.20744	3.57302e-05	0.000650479	1.89336	LOC731999
ILMN_3251536	-0.683624	7.56553	-4.20655	3.58622e-05	0.000651718	1.88992	FAM127C
ILMN_1670589	-0.735762	7.70209	-4.2063	3.58982e-05	0.000651718	1.88898	LOC643933
ILMN_1790973	0.241826	8.4886	4.20514	3.60718e-05	0.000653958	1.88448	CDS2
ILMN_1760189	0.493174	7.70217	4.20447	3.61719e-05	0.000654863	1.8819	NAIP
ILMN_3235657	-0.321886	7.39873	-4.20365	3.62941e-05	0.000656162	1.87875	SRGAP2L
ILMN_1690371	0.28919	8.75611	4.20257	3.64567e-05	0.000658189	1.87458	MRPL11
ILMN_3251560	0.429595	8.04559	4.19804	3.71449e-05	0.000669455	1.85714	TMEM167A
ILMN_1742380	-0.994468	8.41865	-4.19779	3.71834e-05	0.000669455	1.85618	CCDC52
ILMN_3178302	0.365363	9.18524	4.1967	3.73517e-05	0.000671558	1.85197	FNDC3B
ILMN_2210129	0.22843	8.04137	4.19594	3.74693e-05	0.000672744	1.84903	PRIM1
ILMN_1808860	-0.206526	8.33847	-4.19385	3.77934e-05	0.000677629	1.841	STX5
ILMN_1707804	-0.258306	7.84284	-4.19177	3.81192e-05	0.000681791	1.833	SULT1A3
ILMN_1745787	-0.360791	7.3166	-4.19144	3.81714e-05	0.000681791	1.83172	POLL
ILMN_1734317	-0.279196	9.3254	-4.19137	3.81824e-05	0.000681791	1.83146	DPF2
ILMN_1680347	-0.190074	8.208	-4.18941	3.84917e-05	0.000685786	1.82393	ZNF317
ILMN_1789627	0.883831	12.8569	4.18884	3.85821e-05	0.000685786	1.82174	Septin 5
ILMN_2087692	-0.467878	8.25052	-4.18878	3.85918e-05	0.000685786	1.82151	CYBRD1
ILMN_1697670	-0.256624	9.98193	-4.18863	3.86166e-05	0.000685786	1.82091	SRRM1
ILMN_2126832	0.279671	7.1932	4.18774	3.87588e-05	0.000687376	1.81748	SEC24A
ILMN_1717063	-0.352445	7.52193	-4.18664	3.89342e-05	0.000689548	1.81328	FBXO9
ILMN_1742544	-0.390846	8.52468	-4.18388	3.93793e-05	0.000696485	1.80268	MEF2C
ILMN_1764410	-0.48404	11.1772	-4.18088	3.98688e-05	0.000703813	1.79116	C22ORF13
ILMN_1800096	0.195128	7.01055	4.18068	3.99016e-05	0.000703813	1.79039	MPST
ILMN_1750940	-0.487973	7.21406	-4.17895	4.01865e-05	0.00070788	1.78376	SLITRK1
ILMN_1670844	-0.416679	7.09639	-4.17671	4.05585e-05	0.000713468	1.77517	OPN3
ILMN_1781198	0.260231	8.32793	4.17467	4.09013e-05	0.000718167	1.76733	PPP1R3D
ILMN_1768004	-0.241675	7.88298	-4.17446	4.09358e-05	0.000718167	1.76654	PDCD4
ILMN_2414325	-0.334206	9.10598	-4.17149	4.14394e-05	0.00072569	1.75515	TNFAIP8
ILMN_1691188	0.410652	9.06521	4.17112	4.15021e-05	0.00072569	1.75374	UIMC1
ILMN_2224103	0.374985	7.35149	4.17095	4.15316e-05	0.00072569	1.75307	PAPSS1
ILMN_2316386	-0.673457	9.74103	-4.17004	4.16868e-05	0.000726833	1.7496	GPBAR1
ILMN_3231638	0.395616	9.99934	4.16991	4.17086e-05	0.000726833	1.74911	FAM160B1
ILMN_1871457	0.260872	7.33807	4.16636	4.23214e-05	0.000736261	1.73552	HS.534680
ILMN_2080760	-0.245166	8.16795	-4.16612	4.23626e-05	0.000736261	1.73461	SNX22
ILMN_1759097	0.255545	7.78387	4.16534	4.24994e-05	0.000737655	1.73161	MLLT11
ILMN_1687960	0.355558	7.53883	4.16416	4.27057e-05	0.000740252	1.72709	LIMK2
ILMN_3257004	-0.18352	7.19317	-4.15967	4.34993e-05	0.000752943	1.70994	LOC100130476
ILMN_1728914	0.208328	8.25551	4.15937	4.35534e-05	0.000752943	1.70878	PRUNE
ILMN_1757287	0.372911	7.82894	4.15511	4.43206e-05	0.000765191	1.69251	MAPK6
ILMN_1701487	-0.224268	7.94975	-4.15103	4.50672e-05	0.000777052	1.67694	TAOK2
ILMN_1689456	-0.330983	8.49579	-4.15039	4.5185e-05	0.000778053	1.67451	ZBTB20
ILMN_1761969	0.286875	8.22915	4.15005	4.52467e-05	0.000778088	1.67324	DERL2
ILMN_1679133	0.419577	11.3681	4.1493	4.53862e-05	0.000779458	1.67037	SERPINB1
ILMN_1723287	-0.222201	7.29519	-4.14439	4.63078e-05	0.000794241	1.65165	SLC6A16
ILMN_1775380	0.976177	9.4024	4.14255	4.66567e-05	0.000799172	1.64466	SMOX
ILMN_1778543	0.32543	7.50779	4.14125	4.6906e-05	0.000802389	1.63969	LOC653874
ILMN_2142117	0.271691	8.78927	4.14079	4.69935e-05	0.000802831	1.63796	LYPLAL1
ILMN_2367743	0.260661	7.76187	4.14039	4.70708e-05	0.0008031	1.63643	TUBG1
ILMN_1845037	0.43477	8.87921	4.13829	4.74756e-05	0.000808946	1.62845	HS.489254
ILMN_1735353	-0.459077	8.24922	-4.1342	4.8276e-05	0.000821511	1.61288	IRX1
ILMN_1781468	-0.489773	9.5435	-4.13285	4.85417e-05	0.000824955	1.60777	SMAP2
ILMN_2251253	-0.618181	7.5024	-4.13148	4.88137e-05	0.000828499	1.60256	ALDOA
ILMN_1737561	0.38247	9.55618	4.13052	4.90059e-05	0.000830678	1.59891	LOC88523
ILMN_1700419	0.25858	8.65428	4.12929	4.92518e-05	0.000833763	1.59424	HSPC171
ILMN_1814156	0.328056	10.0367	4.12749	4.96143e-05	0.00083881	1.58742	PSMB7
ILMN_2375825	-0.370635	10.5257	-4.12504	5.01125e-05	0.000846136	1.57811	CD37
ILMN_1704571	-0.282874	9.58515	-4.12439	5.02454e-05	0.000847282	1.57565	FAM53B
ILMN_1692511	0.308879	8.15017	4.12243	5.06471e-05	0.000852368	1.56823	TMEM106C
ILMN_1785660	-0.246928	8.38272	-4.12229	5.06778e-05	0.000852368	1.56767	SRPR
ILMN_1723117	-0.200284	8.02596	-4.12005	5.11414e-05	0.000859058	1.55919	IPO9
ILMN_1764769	0.308824	7.4529	4.11891	5.13795e-05	0.0008614	1.55487	VWA5A
ILMN_1695645	0.295711	9.2923	4.11875	5.1413e-05	0.0008614	1.55426	CETN2
ILMN_1804642	0.224468	8.73185	4.116	5.19914e-05	0.000869971	1.54385	SMUG1
ILMN_1751061	-0.188173	7.1121	-4.11564	5.20675e-05	0.000870128	1.54248	LOC728070
ILMN_1741389	0.365547	7.85038	4.11424	5.23649e-05	0.000873977	1.53718	B3GNT8
ILMN_2258234	-0.393897	7.55501	-4.11331	5.25615e-05	0.000875573	1.53369	KLHL5
ILMN_3249578	-0.559956	14.9762	-4.11316	5.25949e-05	0.000875573	1.5331	LOC100132394
ILMN_1799104	-0.206774	8.04846	-4.1117	5.29073e-05	0.000879651	1.52759	SPAG9
ILMN_2186061	0.526022	10.3716	4.11115	5.30256e-05	0.000880495	1.52551	PFKFB3
ILMN_1767960	0.360231	7.34726	4.11071	5.31197e-05	0.000880936	1.52386	NSUN7
ILMN_1757230	0.245353	7.13074	4.10909	5.34716e-05	0.000884553	1.51771	ZNF250
ILMN_2190842	-0.788774	8.26138	-4.10908	5.34735e-05	0.000884553	1.51768	KIR3DL2
ILMN_1810093	0.323465	7.1621	4.10827	5.36507e-05	0.000886358	1.5146	TSPAN2
ILMN_1807833	-0.275176	8.15169	-4.10554	5.42467e-05	0.000894996	1.50432	HM13
ILMN_1660793	0.229452	7.76033	4.10525	5.43109e-05	0.000894996	1.50322	PAQR4
ILMN_3245659	0.321553	7.49515	4.10465	5.44438e-05	0.000896054	1.50094	ERI1
ILMN_2370365	0.283169	7.73073	4.10351	5.46963e-05	0.000898519	1.49664	RFC4
ILMN_1774427	-0.196939	7.68691	-4.10335	5.47314e-05	0.000898519	1.49604	CALCOCO1
ILMN_1664118	-0.657466	7.94228	-4.10277	5.48598e-05	0.000899273	1.49386	LOC643665
ILMN_1693650	0.361822	10.2965	4.10252	5.49153e-05	0.000899273	1.49292	FES
ILMN_1757129	0.271527	7.16665	4.10136	5.51753e-05	0.000902275	1.48852	TMEM88
ILMN_1756599	-0.631549	7.50508	-4.10108	5.52371e-05	0.000902275	1.48748	LOC645038
ILMN_2245676	-0.227418	7.28027	-4.10011	5.54549e-05	0.000904699	1.48382	BTF3
ILMN_1660691	0.277791	11.3398	4.09858	5.58e-05	0.000909191	1.47805	RAB31
ILMN_1813604	0.374326	10.0564	4.09814	5.59005e-05	0.000909691	1.47637	NDUFB7
ILMN_1697827	0.282826	8.05119	4.09717	5.61204e-05	0.000912131	1.47272	ATP2A3
ILMN_2085862	-0.353146	10.3245	-4.096	5.63882e-05	0.000914942	1.46829	SLC15A3
ILMN_1685774	0.36795	11.019	4.0958	5.64337e-05	0.000914942	1.46754	LOC647340
ILMN_2282959	-0.500351	7.26757	-4.093	5.70771e-05	0.000924223	1.45699	DNA2
ILMN_1768110	0.245788	7.38546	4.0923	5.72376e-05	0.000925312	1.45438	ZAK
ILMN_1673518	0.218796	8.10867	4.09209	5.72863e-05	0.000925312	1.45359	BRWD1
ILMN_1813573	-0.191785	7.30043	-4.0903	5.77029e-05	0.000930887	1.44684	SETD1B
ILMN_1678707	-0.337261	10.4087	-4.0843	5.91202e-05	0.000951539	1.42427	TAF15
ILMN_1806037	0.440984	7.43258	4.08427	5.9129e-05	0.000951539	1.42413	TK1
ILMN_3239130	-0.202277	7.65275	-4.08285	5.94695e-05	0.000955839	1.41879	AGAP6
ILMN_1680887	0.208487	7.08224	4.08154	5.97834e-05	0.0009597	1.41389	LOC643550
ILMN_1762666	-0.23455	7.75501	-4.08089	5.99413e-05	0.000961052	1.41144	DHRS4
ILMN_2371724	0.653288	9.19799	4.07804	6.06352e-05	0.000970983	1.40073	CEACAM1
ILMN_1741483	-0.480385	7.83583	-4.07725	6.08277e-05	0.00097287	1.39778	HPS1
ILMN_3207122	0.253834	9.37079	4.07692	6.09099e-05	0.000972991	1.39653	LOC644563
ILMN_1716004	-0.143912	8.08728	-4.07603	6.11292e-05	0.000975299	1.39318	NSUN4
ILMN_2190779	0.386327	7.7445	4.0753	6.13098e-05	0.000976984	1.39044	PHAX
ILMN_2099586	0.203052	7.73596	4.07425	6.15706e-05	0.000979942	1.38649	CCDC28B
ILMN_1659801	0.332788	8.19337	4.07381	6.16797e-05	0.000980482	1.38485	ATP6V1C1
ILMN_1694243	0.261978	7.19752	4.07324	6.18221e-05	0.000981549	1.3827	LILRA6
ILMN_1745365	-0.30591	8.12269	-4.07109	6.2359e-05	0.000988868	1.37466	PKNOX1
ILMN_1711227	0.212579	8.27677	4.06941	6.27827e-05	0.000994377	1.36836	GMDS
ILMN_1652306	-0.544658	7.30143	-4.06793	6.31595e-05	0.000999109	1.3628	MEGF10
ILMN_1741295	-0.833901	7.96158	-4.06763	6.32347e-05	0.000999109	1.36169	C22ORF30
ILMN_1659189	0.292417	8.80223	4.06717	6.33523e-05	0.000999754	1.35996	C9ORF89
ILMN_1796349	0.497683	8.35056	4.0657	6.37287e-05	0.00100414	1.35446	SMPDL3A
ILMN_1786469	0.192704	7.14808	4.06548	6.37846e-05	0.00100414	1.35364	FBXO22
ILMN_1796949	0.31861	7.01057	4.06386	6.42036e-05	0.00100952	1.34755	TPX2
ILMN_3283742	-0.27743	7.51201	-4.0634	6.43209e-05	0.00101015	1.34585	LOC646791
ILMN_1811335	-0.22583	7.09423	-4.06272	6.44972e-05	0.0010117	1.34331	LOC653472
ILMN_1723729	-0.255356	9.98908	-4.05725	6.59337e-05	0.00103299	1.32283	RSL1D1
ILMN_1779014	-0.277747	9.48053	-4.05643	6.61504e-05	0.00103514	1.31978	TSPYL1
ILMN_1765518	-0.627931	7.40237	-4.05562	6.63657e-05	0.00103726	1.31676	RNASEH2C
ILMN_1810433	0.210551	7.85475	4.05519	6.6482e-05	0.00103784	1.31513	LOC652545
ILMN_1700610	-0.370452	7.24183	-4.0529	6.70963e-05	0.00104617	1.30658	CLEC7A
ILMN_2078697	0.297848	8.81996	4.05254	6.71931e-05	0.00104643	1.30524	ALPK1
ILMN_1777765	-0.272429	9.65264	-4.05121	6.75533e-05	0.00105078	1.30027	C12ORF10
ILMN_1802457	0.26442	7.83636	4.05034	6.77891e-05	0.0010532	1.29703	MAX
ILMN_1716259	0.225045	6.94697	4.04859	6.82686e-05	0.00105938	1.29048	PROK1
ILMN_1771903	0.306783	8.68983	4.0481	6.84019e-05	0.00106019	1.28867	NUP37
ILMN_1722491	-0.306788	9.63705	-4.04746	6.85762e-05	0.00106163	1.2863	APRT
ILMN_1677814	0.531717	7.97449	4.04695	6.87169e-05	0.00106254	1.28439	ABCC3
ILMN_1751561	-0.63456	9.61359	-4.04591	6.90043e-05	0.00106572	1.28052	CAMK1D
ILMN_3201530	-0.243113	7.33797	-4.04512	6.92246e-05	0.00106786	1.27755	LOC100132793
ILMN_3261747	-0.258515	7.40511	-4.04431	6.9449e-05	0.00107006	1.27455	LOC100128729
ILMN_1664303	0.235339	9.15771	4.04388	6.95708e-05	0.00107067	1.27292	HTATIP2
ILMN_1688865	-0.267388	7.59745	-4.04266	6.99102e-05	0.00107462	1.26839	PPP1R9B
ILMN_1657478	-0.356898	7.72843	-4.04075	7.04474e-05	0.00108159	1.26128	MAGEL2
ILMN_1774066	0.256468	8.81894	4.04046	7.05298e-05	0.00108159	1.26019	TMEM141
ILMN_1756501	-0.324059	10.4486	-4.03977	7.07266e-05	0.00108334	1.2576	ST6GAL1
ILMN_3248966	0.302625	9.99042	4.03887	7.09804e-05	0.00108542	1.25427	MMADHC
ILMN_1719763	0.174098	7.54347	4.0387	7.1029e-05	0.00108542	1.25364	MORG1
ILMN_1788017	-0.522595	9.6316	-4.03787	7.12665e-05	0.00108777	1.25054	HSH2D
ILMN_1672899	0.297743	7.43928	4.03608	7.17789e-05	0.00109431	1.24388	POMC
ILMN_2400922	0.324177	9.75744	4.03567	7.18957e-05	0.00109481	1.24237	OPRL1
ILMN_1745994	0.424694	9.28625	4.03395	7.23922e-05	0.00110109	1.23597	GAS7
ILMN_1730620	-0.281997	8.30007	-4.03341	7.25513e-05	0.00110222	1.23393	ARRB1
ILMN_2191929	0.246202	7.70126	4.03228	7.28781e-05	0.0011059	1.22976	C9ORF6
ILMN_1652631	0.229186	12.594	4.03142	7.31287e-05	0.00110841	1.22657	GLIPR2
ILMN_1726289	-0.445535	9.53261	-4.02968	7.36415e-05	0.00111489	1.22007	C12ORF35
ILMN_1667883	0.263889	8.6506	4.02734	7.43336e-05	0.00112406	1.21138	THOC5
ILMN_3251207	-0.250661	7.89123	-4.02613	7.46932e-05	0.00112819	1.2069	TMEM19
ILMN_2399174	-0.247124	8.1644	-4.02461	7.51486e-05	0.00113375	1.20125	TRAK1
ILMN_1841334	-0.313466	9.67409	-4.02038	7.64289e-05	0.00115174	1.18556	HS.516646
ILMN_3301016	-0.653751	7.44401	-4.01831	7.70626e-05	0.00115916	1.17789	LOC729870
ILMN_2323302	-0.245913	7.17479	-4.01819	7.70997e-05	0.00115916	1.17744	SON
ILMN_1706677	0.207366	7.03582	4.01782	7.72145e-05	0.00115955	1.17606	MAPK1
ILMN_1666976	-0.37644	9.34754	-4.01667	7.75697e-05	0.00116355	1.1718	PLD3
ILMN_1773935	0.413738	7.724	4.01593	7.77976e-05	0.00116562	1.16907	TMEM165
ILMN_1768505	-0.377569	9.93771	-4.0156	7.79022e-05	0.00116585	1.16783	IL13RA1
ILMN_1673370	0.27298	8.05245	4.01493	7.81089e-05	0.0011676	1.16536	FBXL5
ILMN_1698680	-0.520958	7.7005	-4.01427	7.83158e-05	0.00116935	1.16291	ARL17P1
ILMN_1763147	0.310075	10.2708	4.01392	7.84245e-05	0.00116964	1.16162	NDUFB6
ILMN_1743032	-0.341488	10.2749	-4.01275	7.87921e-05	0.00117287	1.15728	CTSS
ILMN_1698512	-0.176427	6.97166	-4.01265	7.88213e-05	0.00117287	1.15693	LOC730063
ILMN_1682935	0.236841	7.84308	4.01155	7.91703e-05	0.00117672	1.15283	LYPLAL1
ILMN_1761422	-0.281821	7.233	-4.00987	7.97018e-05	0.00118327	1.14661	LOC440349
ILMN_1655194	-0.231261	8.14263	-4.00878	8.00488e-05	0.00118707	1.14258	PHF17
ILMN_1671742	-0.261261	8.36506	-4.00745	8.0471e-05	0.00119168	1.13769	UPF3A
ILMN_1682717	0.447911	9.44596	4.00723	8.05426e-05	0.00119168	1.13687	IER3
ILMN_1726417	0.322567	9.23544	4.00681	8.0677e-05	0.00119232	1.13532	MRPL33
ILMN_3309560	-0.804531	7.82347	-4.00523	8.11858e-05	0.00119848	1.12948	MIR182
ILMN_1761147	0.163856	7.55346	4.00346	8.17624e-05	0.00120562	1.12291	GABPB2
ILMN_1680794	-0.638916	7.37987	-4.00241	8.21023e-05	0.00120927	1.11906	LOC643570
ILMN_1794825	-0.226356	8.20959	-3.99955	8.30427e-05	0.00122174	1.10849	ALDH3A2
ILMN_1805377	-0.53704	8.84625	-3.99737	8.37638e-05	0.00123096	1.10046	ZP3
ILMN_1654685	0.342745	8.43676	3.99562	8.43503e-05	0.00123818	1.09398	MCTP1
ILMN_1724708	0.234269	7.74736	3.99517	8.45006e-05	0.00123899	1.09233	RAB33A
ILMN_1712305	-0.431173	7.77733	-3.99385	8.4945e-05	0.0012439	1.08746	CYBRD1
ILMN_1695961	-0.242208	7.58816	-3.99361	8.50262e-05	0.0012439	1.08657	CLK3
ILMN_3249624	-0.190338	7.2155	-3.98959	8.6394e-05	0.00126233	1.07176	LOC641298
ILMN_1758038	-0.142881	7.4395	-3.98934	8.64799e-05	0.00126233	1.07083	ALKBH1
ILMN_1734553	-0.22166	7.26248	-3.98758	8.70866e-05	0.00126977	1.06435	LOC653234
ILMN_1809585	-0.369034	7.53014	-3.98486	8.80288e-05	0.00128207	1.05436	KIAA0319L
ILMN_1727709	-0.590318	9.14387	-3.98423	8.825e-05	0.00128386	1.05203	GPBAR1
ILMN_1730454	0.954375	11.158	3.98374	8.84217e-05	0.00128492	1.05022	FOLR3
ILMN_1793002	0.217001	7.48489	3.9831	8.86473e-05	0.00128677	1.04786	C20ORF196
ILMN_2054297	-0.561701	8.80956	-3.98097	8.93969e-05	0.00129621	1.04004	PTGS2
ILMN_1745885	0.231646	10.3546	3.97856	9.02537e-05	0.00130717	1.03119	POLR2F
ILMN_2170625	-0.524281	8.37537	-3.97794	9.04754e-05	0.00130893	1.02892	LOC389286
ILMN_3274045	0.422555	9.11529	3.97674	9.09078e-05	0.00131373	1.02449	LOC100130229
ILMN_1668228	-0.279513	8.45268	-3.97348	9.20875e-05	0.001328	1.01253	LOC136143
ILMN_1733523	-0.205185	7.5762	-3.97321	9.21866e-05	0.001328	1.01153	NARG1L
ILMN_2129505	-0.339585	9.85327	-3.97317	9.22008e-05	0.001328	1.01139	CYBASC3
ILMN_1651296	0.212387	7.19756	3.972	9.2629e-05	0.00133269	1.00709	LOC143666
ILMN_1777564	0.365871	7.21332	3.96932	9.36162e-05	0.00134541	0.99725	MAD2L1
ILMN_1695491	0.1843	7.31479	3.96848	9.39258e-05	0.00134751	0.994188	WDYHV1
ILMN_1730260	0.195377	7.45081	3.96815	9.40481e-05	0.00134751	0.99298	N6AMT2
ILMN_1764177	-0.256173	8.95433	-3.96794	9.41282e-05	0.00134751	0.99219	JARID2
ILMN_2115340	0.280129	7.54227	3.96781	9.41755e-05	0.00134751	0.991724	HIST2H4A
ILMN_1801606	0.204212	9.8203	3.96696	9.4491e-05	0.00134906	0.988622	AMZ2
ILMN_1673757	-0.318455	7.746	-3.96696	9.44914e-05	0.00134906	0.988618	CASP8
ILMN_2395913	-0.518539	7.48901	-3.96584	9.49095e-05	0.00135355	0.984521	ARHGAP11A
ILMN_1785732	0.682864	10.5328	3.96363	9.57419e-05	0.00136393	0.976421	TNFAIP6
ILMN_3285616	-0.341586	8.12219	-3.96167	9.64867e-05	0.00137257	0.969232	LOC100133478
ILMN_3225894	0.228398	7.28614	3.96139	9.65933e-05	0.00137257	0.968208	LOC729774
ILMN_1770719	-0.464607	7.81823	-3.9612	9.66642e-05	0.00137257	0.967527	KIAA0664
ILMN_2409290	0.236143	7.02201	3.96041	9.69681e-05	0.00137539	0.964616	CCPG1
ILMN_1774086	-0.409766	7.85386	-3.95985	9.71814e-05	0.00137662	0.962578	CBX3
ILMN_1662964	0.270852	8.09343	3.95963	9.72666e-05	0.00137662	0.961764	PRMT3
ILMN_2399140	-0.269054	8.72157	-3.9536	9.96061e-05	0.00140821	0.93972	RAB5C
ILMN_2402416	-0.274113	8.62179	-3.95178	0.000100324	0.00141682	0.933057	DNAJB6
ILMN_1694950	0.197487	7.69754	3.95065	0.000100769	0.00142157	0.928953	MRPL28
ILMN_1651328	-0.223633	7.23367	-3.94979	0.000101111	0.00142485	0.925813	LAT1-3TM
ILMN_2105573	0.506004	7.73052	3.94709	0.000102192	0.00143852	0.915951	CCL3L3
ILMN_1800543	0.234288	9.17231	3.9443	0.00010332	0.00145283	0.905773	SCFD1
ILMN_1794677	-0.231328	9.51091	-3.94322	0.000103761	0.00145746	0.901826	TMC6
ILMN_1663002	0.352868	9.73967	3.94161	0.00010442	0.00146514	0.895951	STOML2
ILMN_1705922	-0.171579	7.13301	-3.93897	0.000105508	0.00147881	0.886346	BAIAP2
ILMN_3209117	0.259691	7.63705	3.93852	0.000105693	0.00147982	0.884715	LOC644214
ILMN_1699711	-0.275386	8.14793	-3.93739	0.000106163	0.0014848	0.880605	DEDD
ILMN_1762725	-0.328222	11.4437	-3.93611	0.000106701	0.00149073	0.875918	EIF3L
ILMN_1726114	-0.316916	7.09373	-3.93497	0.000107178	0.00149453	0.871783	SLC45A3
ILMN_1680501	-0.25455	7.84669	-3.93491	0.000107203	0.00149453	0.871569	GTF2IRD2B
ILMN_1660021	0.303839	11.4208	3.93451	0.000107372	0.0014953	0.870106	M6PRBP1
ILMN_1761833	0.336579	7.83806	3.93419	0.000107507	0.00149558	0.868943	SLC40A1
ILMN_3307757	-0.329994	8.20446	-3.93347	0.000107812	0.00149822	0.866317	C17ORF87
ILMN_1769394	-0.210072	7.24828	-3.93289	0.000108058	0.00150004	0.864203	PLCD1
ILMN_2124155	0.431766	8.29032	3.93206	0.00010841	0.00150332	0.86119	ATP11B
ILMN_1712413	0.202916	7.21675	3.93161	0.000108601	0.00150437	0.859559	RPL39L
ILMN_1677487	-0.200018	7.59437	-3.92915	0.000109654	0.00151734	0.850617	ANKZF1
ILMN_1665107	0.483948	7.74667	3.92794	0.000110173	0.00152291	0.846236	ITGB1BP1
ILMN_1755990	-0.385315	7.00761	-3.9273	0.000110452	0.00152515	0.843893	ATP6AP1L
ILMN_1760513	-0.220339	7.054	-3.9268	0.000110669	0.00152653	0.842076	DYDC2
ILMN_3306019	0.204379	7.44424	3.92522	0.000111354	0.00153435	0.836358	LOC729535
ILMN_1741134	-0.555592	7.90191	-3.92449	0.000111673	0.00153713	0.833701	WDR89
ILMN_1691458	-0.455861	8.13267	-3.92156	0.000112962	0.00155322	0.823071	SYPL1
ILMN_2323366	0.254437	8.09936	3.91944	0.000113906	0.00156456	0.815353	SDHC
ILMN_1726591	0.395953	8.47802	3.91852	0.000114315	0.00156853	0.812033	CARD16
ILMN_1804743	0.265714	8.36718	3.91696	0.000115017	0.00157649	0.806363	USP32
ILMN_2363439	-0.181223	7.23975	-3.91584	0.00011552	0.00158044	0.802321	RYK
ILMN_1703324	0.298023	7.26694	3.91578	0.000115547	0.00158044	0.8021	PDSS1
ILMN_1733374	0.258735	7.74433	3.91407	0.00011632	0.00158934	0.795925	LOC642197
ILMN_1668277	-0.416976	8.84989	-3.91319	0.000116721	0.00159315	0.792734	BLK
ILMN_1662970	-0.420392	7.34916	-3.91162	0.000117442	0.00160131	0.787033	ZP3
ILMN_1867517	-0.313872	7.86786	-3.91025	0.000118069	0.00160818	0.782096	HS.37648
ILMN_1690342	0.358044	11.9449	3.9083	0.000118973	0.0016188	0.775033	LTA4H
ILMN_1748077	0.27287	8.56577	3.90172	0.000122069	0.00165919	0.751237	DDX59
ILMN_1722059	0.344034	8.79846	3.90006	0.000122859	0.0016682	0.745257	SAFB
ILMN_2093343	0.52343	12.431	3.89943	0.000123164	0.00166911	0.74296	PLAC8
ILMN_1912737	-0.333389	7.74113	-3.89939	0.000123182	0.00166911	0.742825	HS.397465
ILMN_2297864	-0.195702	7.88509	-3.89652	0.000124568	0.00168613	0.732465	MTMR14
ILMN_1681301	0.64783	9.61228	3.89581	0.000124911	0.00168903	0.729915	AIM2
ILMN_2196097	0.272142	9.00958	3.8945	0.000125549	0.00169589	0.725197	PPP2CA
ILMN_2232520	0.200538	7.29279	3.89292	0.000126323	0.00170458	0.719506	ANKRD28
ILMN_1713978	0.197846	9.94606	3.89264	0.000126464	0.00170471	0.718476	SDF2
ILMN_1760620	0.247511	7.5995	3.89135	0.0001271	0.00171151	0.713832	TMEM33
ILMN_1738699	-0.558778	8.64977	-3.89042	0.00012756	0.00171593	0.710488	FXR2
ILMN_2368318	0.294594	12.8994	3.88862	0.000128457	0.00172623	0.703995	FGR
ILMN_2106227	-0.235445	7.80799	-3.88772	0.000128905	0.00173046	0.700772	KIAA2026
ILMN_2110252	0.261343	8.39624	3.88728	0.00012913	0.00173169	0.69916	NPM3
ILMN_1736888	0.468463	8.43772	3.88695	0.000129292	0.00173209	0.697998	SAR1B
ILMN_1667707	0.326774	7.79891	3.8848	0.00013038	0.00174487	0.690237	SPCS3
ILMN_1732296	-0.354183	8.71788	-3.88245	0.000131575	0.00175906	0.68179	ID3
ILMN_1806122	-0.308661	10.3409	-3.88194	0.000131836	0.00176074	0.679957	CHD8
ILMN_2249920	-0.37599	9.66062	-3.8801	0.000132779	0.00177022	0.673361	FYN
ILMN_3260017	-0.368459	7.33563	-3.88003	0.000132818	0.00177022	0.673088	HNRNPK
ILMN_1731783	-0.244959	8.93128	-3.87864	0.000133535	0.00177796	0.668104	ATP1A1
ILMN_1674661	-0.326531	10.389	-3.87766	0.000134042	0.00178289	0.664598	CIRBP
ILMN_3241725	0.292905	7.34983	3.87648	0.000134659	0.00178927	0.660346	GOLGA9P
ILMN_3215712	-0.352165	9.82885	-3.87426	0.000135821	0.00180288	0.65239	LOC100131609
ILMN_2233783	0.551636	8.33427	3.87241	0.000136799	0.00181402	0.645747	CD38
ILMN_1786211	-0.218175	8.71603	-3.87071	0.000137705	0.00182417	0.639642	HERC1
ILMN_1765446	-0.305214	12.426	-3.87009	0.000138039	0.00182674	0.637396	EMP3
ILMN_1679617	-0.40025	7.38439	-3.86955	0.000138328	0.00182871	0.635464	LOC654155
ILMN_1736077	-0.220561	8.10361	-3.86918	0.000138525	0.00182946	0.634145	LIAS
ILMN_2053103	0.354835	10.3288	3.86784	0.000139247	0.00183713	0.629333	SLC40A1
ILMN_1747355	0.221784	7.12428	3.8673	0.000139534	0.00183906	0.627428	CCL3L1
ILMN_1759729	0.1964	9.99187	3.86514	0.000140709	0.00185164	0.61967	NDUFA8
ILMN_2053921	-0.303617	9.33794	-3.86502	0.000140773	0.00185164	0.619247	CAPZB
ILMN_1660579	-0.282277	8.31724	-3.86231	0.000142257	0.00186927	0.609546	CRLF3
ILMN_1707339	0.264435	7.64155	3.86148	0.000142715	0.0018734	0.60657	BTG3
ILMN_2300526	-0.770606	7.93342	-3.85758	0.000144885	0.00189998	0.592605	FRMPD2L1
ILMN_1804610	-0.202347	8.53702	-3.85647	0.000145506	0.0019062	0.58865	NFX1
ILMN_1746265	-0.224001	7.2663	-3.85592	0.000145816	0.00190835	0.586679	SARM1
ILMN_1776939	-0.373612	7.47316	-3.8552	0.000146223	0.00191055	0.584105	MS4A1
ILMN_1672807	-0.240039	7.79539	-3.85505	0.000146306	0.00191055	0.583575	CA5B
ILMN_2179726	0.228165	7.39843	3.85484	0.000146424	0.00191055	0.582831	C16ORF93
ILMN_1671911	-0.190788	8.35525	-3.85432	0.000146721	0.00191251	0.580957	MTA1
ILMN_1664016	-0.244793	11.6145	-3.85311	0.000147407	0.00191647	0.57664	ARHGEF18
ILMN_1657810	0.300009	10.9365	3.85269	0.000147644	0.00191647	0.575157	PPM1M
ILMN_1746020	-0.271543	7.33757	-3.85264	0.000147677	0.00191647	0.574952	MDM4
ILMN_1791328	0.271897	8.81664	3.85252	0.000147744	0.00191647	0.574528	STK39
ILMN_1779706	0.237691	7.27824	3.85247	0.000147772	0.00191647	0.574355	TP53BP2
ILMN_1665943	-0.281916	9.99476	-3.85223	0.000147907	0.00191647	0.573511	MAP4K1
ILMN_1768261	-0.356536	7.2148	-3.85188	0.000148106	0.00191714	0.572265	LOC653591
ILMN_2414027	0.42601	11.4592	3.85153	0.00014831	0.00191788	0.570993	CKLF
ILMN_1678729	0.324368	8.92465	3.85087	0.000148684	0.00192081	0.568662	SIL1
ILMN_1734895	0.251628	10.9806	3.85054	0.000148878	0.00192141	0.567457	SFT2D1
ILMN_2174574	0.332507	7.43398	3.84994	0.000149219	0.00192391	0.56534	HNRNPA3P1
ILMN_1794914	0.291318	7.95454	3.84909	0.000149711	0.00192835	0.562293	UBTD1
ILMN_1658494	-0.501997	10.6257	-3.84707	0.000150885	0.00194155	0.555069	C13ORF15
ILMN_1733863	-0.32973	7.73674	-3.84592	0.000151555	0.00194825	0.550972	FAM100A
ILMN_2260082	0.470184	7.73864	3.84563	0.000151721	0.00194846	0.54996	NAIP
ILMN_2379080	-0.256267	10.4716	-3.84473	0.000152252	0.00195335	0.546729	NFATC2IP
ILMN_1694708	-0.285093	9.17547	-3.84423	0.000152546	0.00195519	0.544947	LOC650737
ILMN_1731224	0.501724	10.3858	3.8428	0.000153388	0.00196258	0.539854	PARP9
ILMN_1672795	-0.318164	7.16988	-3.84274	0.000153423	0.00196258	0.539642	SH2D5
ILMN_3247533	-0.352503	7.91418	-3.84204	0.000153835	0.00196592	0.537164	LOC100133840
ILMN_2285802	-0.471713	9.41253	-3.84153	0.00015414	0.00196789	0.535328	SEC14L1
ILMN_1683277	-0.422152	8.69714	-3.83958	0.000155303	0.0019808	0.528378	KIAA0319L
ILMN_3252446	-0.365711	7.17855	-3.83821	0.00015612	0.00198927	0.523527	LOC100129543
ILMN_1734476	0.205755	8.17998	3.83683	0.00015695	0.0019979	0.518622	KIF2A
ILMN_1712918	0.498602	9.22327	3.83424	0.000158527	0.002016	0.509381	NQO2
ILMN_2109416	-0.541508	10.6366	-3.83256	0.000159552	0.00202706	0.503421	NAPSB
ILMN_1801175	-0.658666	8.84665	-3.8314	0.000160263	0.00203411	0.49931	MAP2K3
ILMN_1742230	0.380718	9.75946	3.83069	0.000160704	0.00203721	0.49677	BAZ1A
ILMN_3248874	-0.759487	7.98819	-3.8305	0.00016082	0.00203721	0.496102	SNORD8
ILMN_1693290	-0.254717	7.69786	-3.82971	0.000161312	0.00204145	0.49328	METT10D
ILMN_2108823	-0.327038	7.60954	-3.82882	0.000161863	0.00204546	0.490128	FZD7
ILMN_1694530	0.205099	9.80398	3.82869	0.000161942	0.00204546	0.489672	DDA1
ILMN_1659075	-0.358617	8.58401	-3.82727	0.00016283	0.00205469	0.484618	HLA-DOA
ILMN_1742461	0.359323	7.44631	3.82604	0.000163602	0.00206026	0.480249	UAP1
ILMN_1714499	-0.192555	7.08921	-3.82593	0.000163669	0.00206026	0.479869	LOC646920
ILMN_3295735	-0.298511	7.53436	-3.82581	0.000163746	0.00206026	0.479433	LOC100132657
ILMN_1773505	-0.251372	7.57488	-3.82501	0.000164249	0.0020646	0.476598	USP4
ILMN_1740976	-0.152201	7.21862	-3.82335	0.000165301	0.00207582	0.470695	NONO
ILMN_1775011	-0.446865	8.21724	-3.82189	0.000166224	0.0020854	0.465549	NOL10
ILMN_1659343	0.3444	10.9468	3.82113	0.000166714	0.00208953	0.462829	BOLA2
ILMN_1852793	0.233155	7.94873	3.81999	0.00016744	0.00209661	0.458814	HS.143408
ILMN_1652777	-0.336696	7.8018	-3.81762	0.000168969	0.00211373	0.450413	CDC42EP2
ILMN_3229467	0.2579	8.66629	3.8173	0.00016918	0.00211434	0.449257	LOC729217
ILMN_1679949	-0.470241	8.84967	-3.81646	0.000169723	0.00211911	0.446293	SLC25A23
ILMN_2356909	-0.506876	7.96888	-3.8154	0.000170417	0.00212573	0.442524	MOSPD3
ILMN_1696375	-0.172585	8.18807	-3.81366	0.000171554	0.00213787	0.436378	TTC31
ILMN_1725441	-0.197364	8.39054	-3.8133	0.000171793	0.00213879	0.435094	NFATC2IP
ILMN_1678504	0.270796	10.1864	3.81243	0.000172365	0.00214387	0.432021	RHOT1
ILMN_1777096	0.253626	9.23695	3.81213	0.00017256	0.00214425	0.430975	TDG
ILMN_2097185	0.25008	8.04015	3.81101	0.000173306	0.00215147	0.426989	PUS3
ILMN_1785037	-0.258357	7.86272	-3.80697	0.000176006	0.00218291	0.412704	SSR2
ILMN_2403852	-0.230368	10.1287	-3.80608	0.000176604	0.00218825	0.409569	CYTH1
ILMN_2352953	-0.408124	7.28727	-3.80434	0.00017778	0.00220072	0.403439	CPM
ILMN_1681679	0.298924	13.5996	3.80354	0.000178326	0.00220539	0.400606	TSPO
ILMN_1789005	-0.452978	13.0732	-3.80329	0.000178499	0.00220543	0.39971	ATP6V0C
ILMN_2222991	0.141648	7.40492	3.8024	0.000179106	0.00221084	0.396573	ETF1
ILMN_1715392	-0.202684	8.80023	-3.80047	0.000180433	0.00222511	0.389756	PRPF3
ILMN_1797181	-0.224563	7.8106	-3.79793	0.000182191	0.00224466	0.380799	LOC93622
ILMN_1737949	0.184323	7.61964	3.79715	0.000182736	0.00224925	0.37804	GALNS
ILMN_3225534	-0.240026	8.98611	-3.79286	0.000185745	0.00228413	0.362954	RNF216L
ILMN_2367671	0.287556	7.73416	3.79241	0.000186063	0.0022859	0.361371	LIMK2
ILMN_1742187	0.226217	7.40538	3.79004	0.000187755	0.00230451	0.353011	MAN1A1
ILMN_1700432	-0.248792	8.57946	-3.78963	0.000188051	0.00230597	0.351556	ITPKB
ILMN_1767509	-0.275802	10.3632	-3.78929	0.000188292	0.00230675	0.350377	DEF8
ILMN_1684873	0.282954	7.81571	3.78904	0.000188473	0.00230681	0.349486	ARSD
ILMN_1718354	0.159474	7.19805	3.78729	0.000189732	0.00232003	0.343341	INTS7
ILMN_1737396	0.263307	8.16069	3.7866	0.000190235	0.00232401	0.340893	PSMD14
ILMN_1772521	0.255235	7.19291	3.78491	0.000191457	0.00233674	0.334981	MTHFD1L
ILMN_2340065	0.350327	10.7124	3.78288	0.000192947	0.00235273	0.327821	UBL5
ILMN_1701940	0.199084	7.90492	3.78136	0.000194062	0.0023623	0.322502	FAM73B
ILMN_1659110	0.173661	7.15002	3.78132	0.000194094	0.0023623	0.322349	MGC40489
ILMN_1693045	0.222771	9.47099	3.78054	0.000194669	0.00236708	0.31962	TMED1
ILMN_1748651	0.232277	12.3265	3.77905	0.000195777	0.00237834	0.314377	PSMB3
ILMN_1739798	0.178427	10.0896	3.77684	0.000197427	0.00239615	0.30663	C7ORF30
ILMN_1709044	-0.216558	8.23852	-3.77649	0.000197691	0.00239673	0.305397	TGIF2
ILMN_1808811	0.30396	8.87048	3.77606	0.000198016	0.00239673	0.30388	SBNO2
ILMN_1736940	0.255468	8.24149	3.77604	0.000198027	0.00239673	0.303831	HPRT1
ILMN_1732269	0.383111	7.24364	3.77501	0.000198807	0.00240394	0.300202	GP6
ILMN_1727740	0.227472	8.40587	3.77261	0.000200623	0.00242366	0.291804	SYNCRIP
ILMN_1758104	0.239441	8.20979	3.77173	0.000201299	0.00242957	0.288699	PRPS2
ILMN_1706357	0.295635	7.15757	3.77092	0.000201917	0.00243477	0.285872	RFX2
ILMN_2148819	0.232926	13.3791	3.76976	0.000202806	0.00244209	0.281818	TUBA1A
ILMN_2072296	0.499268	8.36199	3.7695	0.000203007	0.00244209	0.2809	CKS2
ILMN_1807767	-0.210519	7.83322	-3.7694	0.000203086	0.00244209	0.280544	KIAA0182
ILMN_1658437	0.226078	8.27854	3.76885	0.000203508	0.0024449	0.278629	SFXN4
ILMN_1663893	-0.350788	7.20987	-3.76787	0.000204267	0.00245177	0.275191	C21ORF128
ILMN_2311041	0.292607	7.55644	3.76732	0.000204692	0.00245461	0.273272	MRPL52
ILMN_1763523	0.286527	8.77652	3.76685	0.000205061	0.00245678	0.271608	HARS
ILMN_1695621	-0.486557	7.18455	-3.76621	0.000205558	0.00246047	0.269375	KRT3
ILMN_1789338	-0.242516	6.87725	-3.76579	0.000205886	0.00246213	0.267906	SORBS3
ILMN_1784320	-0.282329	9.46627	-3.76397	0.000207311	0.00247492	0.261539	ELMO1
ILMN_1714327	-0.202169	8.09934	-3.76379	0.000207457	0.00247492	0.26089	SETD1A
ILMN_1793859	-0.459437	9.30684	-3.7637	0.000207525	0.00247492	0.260586	ALDH2
ILMN_1729767	0.208263	7.145	3.76195	0.000208905	0.00248911	0.254469	TARBP2
ILMN_3282436	-0.275134	9.75549	-3.76136	0.00020937	0.00249237	0.252418	LOC651198
ILMN_3238680	0.238868	8.62522	3.75804	0.000212024	0.00252153	0.240795	C7ORF55
ILMN_3240222	-0.357606	9.43405	-3.75781	0.000212207	0.00252153	0.239998	PRAGMIN
ILMN_1709326	-0.301816	7.14483	-3.75646	0.000213298	0.00253218	0.23527	LOC23117
ILMN_1736752	0.203586	8.06636	3.75519	0.000214318	0.00254198	0.230866	COMTD1
ILMN_1726786	-0.263433	9.74915	-3.75323	0.000215918	0.00255863	0.224003	TNRC6B
ILMN_1706015	-0.276898	8.24792	-3.75273	0.000216326	0.00256114	0.22226	FAM43A
ILMN_1685551	-0.245561	8.21092	-3.75128	0.000217515	0.00257288	0.217205	CHD4
ILMN_1722622	-0.658581	8.10508	-3.75041	0.000218234	0.00257904	0.21416	CD163
ILMN_1653432	-0.192384	8.32314	-3.74962	0.000218881	0.00258435	0.211428	HNRPDL
ILMN_3187470	0.29172	8.38346	3.74812	0.000220131	0.00259675	0.206177	LOC100129094
ILMN_1753342	0.293862	12.7254	3.74656	0.000221429	0.0026097	0.200752	SAT1
ILMN_3240538	0.217596	7.95308	3.74605	0.000221859	0.00261241	0.198963	C19ORF38
ILMN_1710954	0.190192	7.54134	3.74529	0.000222497	0.00261755	0.196316	LOC283932
ILMN_1782419	0.641616	9.59836	3.74303	0.000224398	0.00263753	0.18847	GNG11
ILMN_1795159	-0.514075	7.65584	-3.74238	0.000224952	0.00264166	0.186194	LOC647741
ILMN_1812441	-0.198176	8.28314	-3.74159	0.000225625	0.00264538	0.183439	C17ORF63
ILMN_2048636	0.255832	8.71213	3.74153	0.000225674	0.00264538	0.183239	ME2
ILMN_1714765	-0.939114	9.82359	-3.74088	0.000226227	0.00264947	0.180983	LOC389599
ILMN_1669598	-0.225664	8.15031	-3.73803	0.000228669	0.00267567	0.17108	SUV420H1
ILMN_1730928	-0.3962	8.5744	-3.73702	0.000229547	0.00268232	0.167544	CDK5R1
ILMN_1698441	-0.220384	7.10014	-3.7369	0.000229648	0.00268232	0.167138	MYST4
ILMN_1773620	-0.284674	9.40126	-3.7366	0.000229904	0.00268232	0.166114	SMARCC2
ILMN_1788363	0.151326	8.25561	3.73642	0.00023006	0.00268232	0.165484	MLH1
ILMN_2399392	0.28238	7.84709	3.73576	0.000230637	0.00268664	0.163178	SIL1
ILMN_2152465	-0.748544	9.04946	-3.73483	0.000231448	0.00269369	0.159939	PIP5K2A
ILMN_2307883	0.262929	10.4654	3.73398	0.000232188	0.00269989	0.156995	ATP5J2
ILMN_1809477	0.2959	10.5342	3.73251	0.000233479	0.00271247	0.151885	CARHSP1
ILMN_1693830	0.212916	7.43502	3.73158	0.000234293	0.00271951	0.148676	LACTB
ILMN_1656287	-0.417799	11.2318	-3.73043	0.000235313	0.00272717	0.14467	SPOCK2
ILMN_1672004	-0.316847	9.67637	-3.73036	0.000235371	0.00272717	0.144441	TOB1
ILMN_1767253	0.327888	8.32786	3.72931	0.000236302	0.00273552	0.140802	RRP12
ILMN_1665428	0.313444	10.1634	3.72824	0.000237259	0.00274416	0.137075	GSDMD
ILMN_1813010	0.2131	7.21916	3.7277	0.000237742	0.00274731	0.135203	VTA1
ILMN_1670948	-0.183175	9.31799	-3.72744	0.000237978	0.0027476	0.134286	TSR2
ILMN_2381197	0.205763	7.99182	3.72356	0.000241475	0.00278552	0.120836	RNF19A
ILMN_1686623	-0.585109	10.6049	-3.72312	0.000241872	0.00278569	0.119322	CSF1R
ILMN_2401155	-0.254902	10.6424	-3.72288	0.000242086	0.00278569	0.118508	PUM1
ILMN_1737586	-0.308962	8.2824	-3.72283	0.000242131	0.00278569	0.118336	LOC653994
ILMN_2326509	0.397181	9.81535	3.72228	0.00024264	0.00278908	0.116402	CASP1
ILMN_1738677	-0.32301	9.99658	-3.72183	0.000243043	0.00279125	0.114872	PRPF8
ILMN_1753196	0.292014	7.79637	3.72108	0.000243728	0.00279665	0.112277	PTTG1
ILMN_1676408	-0.279597	8.18935	-3.72032	0.000244428	0.00280222	0.109634	TAGAP
ILMN_3242586	0.432964	8.69947	3.71955	0.00024514	0.0028079	0.106955	RHOU
ILMN_2399431	0.267287	8.29699	3.71884	0.00024579	0.00281288	0.104512	PRPS2
ILMN_1701173	-0.232492	8.87216	-3.71799	0.000246579	0.00281943	0.10156	KCNK6
ILMN_2359500	-0.200588	7.06633	-3.71741	0.00024711	0.00282303	0.0995771	NCDN
ILMN_2322375	0.386954	8.29699	3.71669	0.000247787	0.00282829	0.0970541	MAFF
ILMN_1676289	-0.290515	7.13657	-3.71561	0.000248785	0.00283719	0.0933507	NCAM1
ILMN_3246910	-0.418102	9.13391	-3.71265	0.00025157	0.00286644	0.0830923	LOC100190986
ILMN_1670925	0.174011	7.2167	3.71164	0.00025252	0.00287329	0.0796175	CYB5D1
ILMN_1804498	0.257851	9.70858	3.71154	0.000252611	0.00287329	0.0792837	C7ORF27
ILMN_1685625	-0.470069	10.7851	-3.70993	0.000254147	0.00288823	0.0736995	UCP2
ILMN_2187487	-0.204637	8.28634	-3.70831	0.000255693	0.00290328	0.06811	HEATR5B
ILMN_1699989	0.224446	7.09592	3.70688	0.000257062	0.00291627	0.063192	BNIPL
ILMN_1682738	-0.196557	8.27545	-3.706	0.000257917	0.00292344	0.0601296	SMAD3
ILMN_1686367	-0.375858	11.7977	-3.7031	0.000260731	0.00295276	0.0501352	HSPA8
ILMN_3250049	-0.160281	7.09182	-3.70209	0.000261719	0.00296138	0.0466484	SULT1A3
ILMN_1771003	0.319235	9.11391	3.70084	0.000262943	0.00296642	0.0423515	HAUS4
ILMN_1743078	-0.480969	11.1471	-3.70076	0.000263019	0.00296642	0.0420855	LOC643031
ILMN_1809583	-0.28068	9.2853	-3.70062	0.000263161	0.00296642	0.0415892	CREBBP
ILMN_1728535	-0.203268	9.03396	-3.70031	0.000263469	0.00296642	0.0405117	COPZ1
ILMN_1802380	-0.286719	9.2169	-3.70029	0.000263484	0.00296642	0.0404569	RERE
ILMN_1873034	-0.431896	9.7135	-3.70024	0.00026353	0.00296642	0.0402963	HS.546375
ILMN_1769532	-0.481896	7.37449	-3.69994	0.000263824	0.00296717	0.0392683	FAM86B1
ILMN_1681503	0.314899	7.06267	3.69952	0.000264247	0.00296936	0.0377933	MCM2
ILMN_1775761	-0.189647	7.56148	-3.69783	0.000265915	0.00298553	0.0319983	TSR1
ILMN_1738047	-0.279536	7.78	-3.69732	0.000266421	0.00298647	0.0302465	C10ORF73
ILMN_1674866	0.222379	9.56927	3.69729	0.000266456	0.00298647	0.030124	TADA3
ILMN_3246673	-0.27234	7.14768	-3.69682	0.000266921	0.0029891	0.0285204	AMAC1L3
ILMN_1690064	-0.370065	9.25628	-3.69512	0.000268622	0.00300557	0.0226675	RUNDC2C
ILMN_2182198	0.236279	8.22987	3.69423	0.000269516	0.00301299	0.0196063	ICT1
ILMN_3233388	-0.414261	8.65403	-3.69326	0.000270497	0.00302136	0.0162626	RELL1
ILMN_1741133	0.47192	9.95645	3.69205	0.000271725	0.00303248	0.0120899	NME1
ILMN_1699599	-0.208639	6.95815	-3.69157	0.000272212	0.00303532	0.0104392	FCRL3
ILMN_1715068	0.368586	12.8181	3.69015	0.000273657	0.00304809	0.00556322	AQP9
ILMN_1823231	0.215531	7.48303	3.68998	0.000273826	0.00304809	0.0049973	HS.571502
ILMN_2104924	0.185672	7.63247	3.68826	0.000275594	0.00306516	-0.00092955	C21ORF70
ILMN_1732074	-0.37829	10.0343	-3.6852	0.000278757	0.0030977	-0.0114401	LOC648210
ILMN_1783636	0.266179	10.3844	3.68441	0.000279574	0.00310413	-0.0141336	COX6A1
ILMN_1787526	0.542048	8.84608	3.68233	0.000281757	0.00312571	-0.0212956	MGC13057
ILMN_1736751	0.201747	8.02004	3.68117	0.000282969	0.00313649	-0.0252486	VPS26B
ILMN_1670037	0.222023	7.29422	3.67876	0.000285525	0.00316213	-0.0335273	POLR2L
ILMN_2131861	0.369171	8.23924	3.67732	0.000287062	0.00317644	-0.0384681	SOCS2
ILMN_2405129	-0.205788	8.71688	-3.67703	0.000287366	0.00317711	-0.0394422	ARHGEF1
ILMN_2336335	-0.63204	7.86021	-3.67434	0.000290255	0.00320633	-0.0486503	43898
ILMN_1878029	-0.299169	8.63454	-3.67381	0.000290829	0.00320995	-0.050469	HS.202577
ILMN_2387385	-0.947069	9.1334	-3.67351	0.000291154	0.00321083	-0.0514985	IGFBP1
ILMN_1756131	-0.382949	7.52244	-3.67327	0.000291411	0.00321094	-0.0523084	LOC284837
ILMN_1656042	-0.416326	8.28355	-3.67208	0.000292707	0.00322249	-0.056393	KIAA0319L
ILMN_2390853	-0.347329	11.2365	-3.66964	0.000295373	0.00324193	-0.0647389	CTSH
ILMN_3234089	0.340335	8.46602	3.66946	0.000295577	0.00324193	-0.0653751	N4BP2L2
ILMN_1705900	-0.279967	7.46162	-3.66927	0.000295777	0.00324193	-0.0659963	ATXN10
ILMN_1694057	-0.211517	11.4669	-3.66916	0.000295903	0.00324193	-0.0663891	EIF3K
ILMN_1664330	0.640111	8.70624	3.66915	0.000295915	0.00324193	-0.0664261	CEACAM1
ILMN_2298511	0.301572	7.86801	3.6691	0.000295964	0.00324193	-0.06658	BOLA2
ILMN_1751171	-0.214018	7.39779	-3.66793	0.000297255	0.00325333	-0.0705841	IRF2BP1
ILMN_1698463	-0.230032	8.75094	-3.66746	0.000297779	0.00325633	-0.0722063	ILF3
ILMN_3213568	-0.303252	9.1398	-3.66584	0.000299573	0.0032732	-0.0777337	LOC402112
ILMN_1746485	-0.228608	14.2929	-3.66392	0.000301712	0.00329382	-0.0842816	LOC645899
ILMN_1780533	-0.437819	9.48368	-3.66338	0.000302321	0.00329771	-0.086138	RNASE6
ILMN_3179371	-0.314516	10.5324	-3.66216	0.000303689	0.00330782	-0.0902912	HNRNPK
ILMN_2318568	0.233197	7.43816	3.66203	0.000303841	0.00330782	-0.0907504	HCFC1R1
ILMN_1803742	0.387948	8.34003	3.66188	0.00030401	0.00330782	-0.0912633	CAPZA1
ILMN_1715674	-0.298951	9.41513	-3.66123	0.00030474	0.00330964	-0.0934688	ITPK1
ILMN_1722292	0.186729	6.96582	3.66112	0.000304868	0.00330964	-0.0938568	AVL9
ILMN_3248948	-0.327402	7.923	-3.66105	0.000304939	0.00330964	-0.0940708	LOC100134241
ILMN_1749070	-0.398012	7.78956	-3.66061	0.000305445	0.0033107	-0.0955977	HLA-DPB1
ILMN_2336130	-0.26571	8.2399	-3.66052	0.000305545	0.0033107	-0.0958967	SULT1A4
ILMN_1743357	-0.400386	7.17387	-3.65926	0.000306973	0.00332342	-0.100189	XPNPEP2
ILMN_1708916	-0.28203	6.94883	-3.65809	0.000308304	0.00333505	-0.104167	PDZD4
ILMN_1733443	0.309767	7.52733	3.65658	0.000310038	0.00335103	-0.109327	SULT1B1
ILMN_1698166	0.175288	7.39045	3.65552	0.000311262	0.00336148	-0.112954	C21ORF91
ILMN_2366330	0.284394	10.8868	3.65418	0.000312809	0.00337539	-0.117515	FERMT3
ILMN_1692223	1.09651	10.4439	3.6533	0.00031383	0.0033836	-0.120513	LCN2
ILMN_1660186	0.28212	9.46658	3.65274	0.000314481	0.00338782	-0.122419	SYF2
ILMN_3251361	-0.268077	7.84101	-3.65213	0.000315196	0.00339271	-0.124507	NBPF11
ILMN_1741727	0.393221	11.2174	3.65075	0.000316801	0.00340718	-0.129181	QPCT
ILMN_1778587	-0.145937	8.63666	-3.65045	0.000317157	0.00340819	-0.130212	PPP2R2D
ILMN_1730019	-0.167838	7.48106	-3.64992	0.000317774	0.00341201	-0.132	BRD1
ILMN_1691578	0.239698	8.29111	3.64946	0.000318315	0.00341501	-0.133565	GTF3C6
ILMN_1804339	-0.630244	9.45675	-3.64919	0.000318633	0.00341561	-0.134485	CAMK1G
ILMN_1798706	-0.388001	9.06694	-3.64747	0.000320669	0.00343461	-0.140343	EBI2
ILMN_1682968	-0.184854	7.13222	-3.64656	0.000321753	0.00344339	-0.143447	LOC648196
ILMN_1794780	-0.362269	8.06188	-3.6432	0.000325776	0.00348358	-0.154874	SHARPIN
ILMN_1711189	-0.198454	7.91752	-3.6412	0.000328193	0.00350655	-0.161672	EXOSC10
ILMN_1779558	0.388018	7.83441	3.6407	0.00032879	0.00350944	-0.163343	GAS6
ILMN_2412214	-0.44233	9.00688	-3.64053	0.000329002	0.00350944	-0.163936	LGALS9
ILMN_1738207	0.37165	8.29343	3.63889	0.000330997	0.00352784	-0.169495	CISH
ILMN_2090040	-0.158204	7.35268	-3.63787	0.000332242	0.00353821	-0.172946	KIAA0495
ILMN_1683598	0.393139	9.10198	3.6362	0.0003343	0.00355722	-0.178624	ACSL4
ILMN_1763129	0.218795	9.01132	3.63543	0.000335246	0.00356293	-0.181222	DCTPP1
ILMN_1815733	-0.249484	9.08856	-3.63532	0.000335383	0.00356293	-0.181598	EIF5
ILMN_1776703	-0.158685	7.39885	-3.63496	0.000335832	0.00356479	-0.182828	TIRAP
ILMN_1805345	-0.377442	8.36027	-3.6345	0.000336396	0.00356788	-0.184373	MOSPD3
ILMN_3210946	0.259442	7.68083	3.63388	0.00033717	0.00357318	-0.186484	LOC645969
ILMN_1689868	0.196308	7.93201	3.63332	0.000337867	0.0035746	-0.188382	TMEM80
ILMN_1762426	0.176232	8.29485	3.63326	0.000337943	0.0035746	-0.188591	DHFRL1
ILMN_1752899	-0.400324	9.88906	-3.63311	0.000338126	0.0035746	-0.189089	BCL11A
ILMN_1713006	-0.566986	8.99921	-3.63102	0.000340748	0.0035994	-0.19619	CDC34
ILMN_1703565	-0.257751	13.3311	-3.63034	0.000341593	0.0036054	-0.198466	GLTSCR2
ILMN_1785158	-0.239963	8.32806	-3.62825	0.000344235	0.00363034	-0.205548	HERPUD2
ILMN_2190851	-0.332965	7.35827	-3.6279	0.000344679	0.00363209	-0.206734	PPID
ILMN_1770787	0.33672	8.309	3.62671	0.000346195	0.00364512	-0.210769	DDAH2
ILMN_1811927	-0.5376	7.60995	-3.62362	0.000350159	0.00368387	-0.221231	OR2W3
ILMN_1786843	-0.237506	8.398	-3.62258	0.000351501	0.00369501	-0.224748	KCTD13
ILMN_3269537	0.560711	8.22797	3.6197	0.00035524	0.00373131	-0.234473	LOC100130562
ILMN_1741475	0.171778	9.13004	3.61619	0.000359851	0.0037767	-0.246325	C7ORF47
ILMN_2115974	-0.333819	7.20126	-3.61447	0.000362133	0.00379759	-0.252133	GSDM1
ILMN_1700238	-0.176172	8.06643	-3.61228	0.000365048	0.00382508	-0.259497	ZNF500
ILMN_2046896	0.172262	8.12197	3.61196	0.000365477	0.0038265	-0.260577	ESRRAP2
ILMN_1716988	-0.191923	7.81502	-3.61127	0.000366409	0.00383318	-0.262917	OPN3
ILMN_1734878	-0.460698	12.3099	-3.61054	0.000367394	0.00383938	-0.265384	CD79A
ILMN_1713491	-0.239922	9.81551	-3.61033	0.000367674	0.00383938	-0.266084	VAMP2
ILMN_2368971	0.217429	8.3586	3.61013	0.000367942	0.00383938	-0.266754	PSMD12
ILMN_2363361	0.180924	7.73037	3.60995	0.000368179	0.00383938	-0.267346	SFXN4
ILMN_1756326	0.389171	7.80587	3.60937	0.000368974	0.00384459	-0.269327	CKS2
ILMN_1659371	-0.262096	7.28003	-3.60904	0.000369415	0.00384611	-0.270424	ADRA2A
ILMN_1754858	-0.349481	7.84096	-3.60846	0.000370205	0.00385125	-0.272385	PASK
ILMN_1784203	0.589271	9.14213	3.60757	0.000371409	0.0038607	-0.27537	ACRBP
ILMN_1765159	0.283966	7.35601	3.6069	0.00037232	0.00386708	-0.277619	ELMOD2
ILMN_3238006	-0.187528	8.28647	-3.60616	0.000373343	0.00387462	-0.280139	LOC730323
ILMN_2414436	0.315462	8.05457	3.60537	0.000374416	0.00388266	-0.282775	RBM3
ILMN_1769135	-0.202293	8.30893	-3.60476	0.000375256	0.00388829	-0.284836	DPP7
ILMN_1692145	0.361507	12.7091	3.60439	0.000375771	0.00389053	-0.286094	ZNF14
ILMN_1704084	0.252353	7.30001	3.60326	0.00037732	0.00390347	-0.289874	CMAH
ILMN_1805175	0.24583	7.50663	3.60298	0.000377713	0.00390443	-0.290829	TGFA
ILMN_2116877	1.2301	8.42567	3.60173	0.000379439	0.00391917	-0.295018	OLFM4
ILMN_3237636	-0.233722	7.23614	-3.60107	0.000380359	0.00392556	-0.297241	C16ORF67
ILMN_1655961	-0.327103	8.61882	-3.60041	0.000381283	0.00392721	-0.29947	C7ORF54
ILMN_1784207	-0.626603	10.5713	-3.60041	0.000381284	0.00392721	-0.299473	C1ORF128
ILMN_1684114	0.181039	8.6876	3.60031	0.000381423	0.00392721	-0.299807	LOC286016
ILMN_1656118	-0.215766	7.65252	-3.59901	0.000383241	0.00394107	-0.304174	ZBTB7A
ILMN_1786920	-0.247196	10.0774	-3.59891	0.000383374	0.00394107	-0.304493	JARID1A
ILMN_1774860	-0.153522	7.883	-3.59862	0.000383786	0.0039422	-0.30548	UTP23
ILMN_1754220	-0.263467	10.4036	-3.5978	0.000384947	0.00394973	-0.308252	SF3A2
ILMN_1695354	-0.270382	7.39805	-3.59767	0.000385125	0.00394973	-0.308678	BMF
ILMN_1677693	0.370152	7.69627	3.59647	0.000386823	0.00396402	-0.312717	GPR109B
ILMN_1752249	-0.244259	9.29621	-3.59508	0.000388794	0.0039811	-0.317386	FAM38A
ILMN_1699836	-0.283899	8.13176	-3.59442	0.000389722	0.00398746	-0.319574	LSP1
ILMN_1653876	-0.199599	7.28964	-3.59301	0.000391734	0.00400238	-0.324302	SPG21
ILMN_1694966	0.383311	7.90122	3.59297	0.000391794	0.00400238	-0.324443	ASGR2
ILMN_2387990	0.200907	7.43745	3.59243	0.000392571	0.00400717	-0.326261	UBE2J2
ILMN_2405628	-0.257457	8.30039	-3.59202	0.000393165	0.0040101	-0.32765	TOP1MT
ILMN_1758642	-0.214912	7.44547	-3.59157	0.000393803	0.00401347	-0.329141	FLJ90757
ILMN_1751097	-0.201535	8.88699	-3.59029	0.000395652	0.00402916	-0.333441	CREB3L2
ILMN_2181432	0.267401	8.59802	3.59003	0.000396025	0.00402981	-0.334306	SPC24
ILMN_1740180	0.32243	12.2643	3.5885	0.000398251	0.0040493	-0.339453	SNX3
ILMN_2374383	0.189668	7.63715	3.58744	0.000399787	0.00406174	-0.342985	TSPAN17
ILMN_1805330	-0.234436	7.11771	-3.58462	0.000403924	0.00409851	-0.352437	KLHL26
ILMN_1685567	0.225671	7.7273	3.58455	0.000404034	0.00409851	-0.352687	TGDS
ILMN_1659843	0.320724	7.6318	3.5841	0.000404687	0.00410194	-0.354169	DNAJC3
ILMN_1762712	0.290839	9.33968	3.58379	0.000405146	0.0041034	-0.355209	HHEX
ILMN_1662483	-0.261294	7.36112	-3.58187	0.00040799	0.004129	-0.361632	SMA5
ILMN_2061446	-0.201515	7.94614	-3.57949	0.00041155	0.00416179	-0.369605	AADACL1
ILMN_2193213	1.29144	12.343	3.57877	0.00041263	0.00416776	-0.37201	DEFA1
ILMN_1699545	-0.181398	8.98321	-3.57852	0.000413005	0.00416776	-0.372844	PCSK7
ILMN_1708881	0.323201	7.2014	3.57846	0.000413099	0.00416776	-0.373054	RAB20
ILMN_2365569	0.204643	7.01536	3.57797	0.000413841	0.00417202	-0.374701	ICA1
ILMN_1659762	-0.276271	12.1219	-3.57687	0.000415489	0.00418539	-0.378347	BTF3
ILMN_1797522	0.323603	10.6503	3.57599	0.000416821	0.00419557	-0.381286	DUSP3
ILMN_1689552	0.291398	10.1351	3.57515	0.000418098	0.00420517	-0.384091	FAM63A
ILMN_1667592	-0.177856	7.28526	-3.57429	0.00041941	0.00421512	-0.386968	PARVB
ILMN_2155998	0.220327	11.1533	3.57403	0.000419806	0.00421584	-0.387833	PSMD6
ILMN_1761464	-0.406429	8.10487	-3.57238	0.000422341	0.00423761	-0.393358	CD74
ILMN_1724837	-0.320819	8.63475	-3.57217	0.000422662	0.00423761	-0.394057	ZC3HAV1
ILMN_2360401	-0.185684	7.05515	-3.57198	0.000422948	0.00423761	-0.394677	LFNG
ILMN_1810225	-0.268257	8.21481	-3.57134	0.000423946	0.00424434	-0.396838	KIAA1530
ILMN_1710676	0.323657	8.09454	3.571	0.000424458	0.00424621	-0.397947	FBXO5
ILMN_1780465	0.420644	7.30998	3.57059	0.000425098	0.00424935	-0.39933	CLEC5A
ILMN_1674789	0.471756	9.98627	3.57029	0.000425562	0.00425072	-0.400329	LOC651738
ILMN_2196569	-0.210862	8.36696	-3.56992	0.000426142	0.00425326	-0.401579	NUP93
ILMN_2343563	0.168553	7.98747	3.56792	0.000429246	0.00428096	-0.408238	ANAPC11
ILMN_1791728	-0.17356	8.58952	-3.56578	0.000432587	0.00431099	-0.415352	SLC25A25
ILMN_1699570	0.250023	10.8822	3.56518	0.000433539	0.00431556	-0.41737	TPD52L2
ILMN_2098743	0.249433	7.95307	3.56507	0.000433708	0.00431556	-0.417726	THEM2
ILMN_1694502	0.195428	7.7483	3.56401	0.000435378	0.00432816	-0.421252	PRIM1
ILMN_2199389	-0.32939	8.38049	-3.56351	0.00043618	0.00432816	-0.42294	VIPR1
ILMN_3226495	0.200989	7.28934	3.56349	0.000436199	0.00432816	-0.422981	LOC730173
ILMN_1765257	0.200574	6.86977	3.56318	0.000436695	0.00432816	-0.424022	CINP
ILMN_1712389	0.374214	12.0084	3.56313	0.000436782	0.00432816	-0.424205	CKLF
ILMN_3234993	0.324857	10.7737	3.56301	0.000436966	0.00432816	-0.424592	ROMO1
ILMN_1704286	-0.284928	11.4346	-3.56073	0.0004406	0.00436084	-0.432189	FXYD5
ILMN_1683146	0.309152	9.52522	3.55987	0.000441977	0.00437115	-0.435052	FTH1
ILMN_1810759	0.268167	10.3558	3.55884	0.000443635	0.00438422	-0.438487	C2ORF25
ILMN_2385178	0.237213	7.75697	3.55749	0.000445803	0.0044023	-0.442956	MIB2
ILMN_1916292	-0.426166	7.9762	-3.55405	0.000451398	0.00445418	-0.454396	HS.131087
ILMN_1701386	-0.920517	10.8483	-3.55381	0.000451798	0.00445475	-0.455208	STRADB
ILMN_3220934	0.342347	7.41277	3.55294	0.000453216	0.00446338	-0.458082	NCRNA00152
ILMN_2392189	0.475596	7.78096	3.55285	0.000453358	0.00446338	-0.458369	CTDSPL
ILMN_1784749	0.368106	7.71	3.55245	0.000454028	0.00446661	-0.459724	GAS6
ILMN_2350823	0.213009	7.21897	3.55172	0.000455227	0.00447224	-0.462141	KCNIP3
ILMN_1736585	-0.252842	8.44868	-3.55168	0.000455287	0.00447224	-0.462263	TMED10
ILMN_1696991	-0.188105	7.49398	-3.55069	0.000456921	0.0044843	-0.465548	DYRK1B
ILMN_2396410	-0.243271	7.70421	-3.55052	0.000457203	0.0044843	-0.466114	CS
ILMN_1723768	0.279108	8.54238	3.54887	0.000459937	0.00450773	-0.471581	NLRX1
ILMN_1748616	-0.206945	9.26938	-3.54796	0.00046146	0.00451925	-0.474612	GTF2F1
ILMN_1796180	-0.158243	8.0856	-3.54693	0.00046318	0.00453269	-0.478023	CRY2
ILMN_2090558	0.284775	10.1983	3.54538	0.000465782	0.00455474	-0.48316	C2ORF25
ILMN_1725661	1.42532	11.6765	3.5433	0.000469299	0.00458569	-0.490057	DEFA1B
ILMN_1723793	-0.251284	7.21861	-3.54218	0.000471205	0.00460087	-0.493772	PALB2
ILMN_2080611	0.289372	8.04507	3.54094	0.000473314	0.004618	-0.497865	PDSS1
ILMN_1735552	0.332729	8.8349	3.53897	0.000476706	0.00464762	-0.504412	KIF1B
ILMN_1798546	-0.18761	7.82804	-3.53567	0.000482412	0.00469695	-0.515317	HDAC6
ILMN_1675190	0.750236	8.59538	3.53563	0.000482487	0.00469695	-0.515461	RETN
ILMN_1750876	0.180629	7.34485	3.53528	0.000483098	0.00469939	-0.51662	SLC4A1AP
ILMN_1695576	0.238865	9.38644	3.53187	0.000489069	0.00475393	-0.527879	MRPL24
ILMN_1795762	0.267763	11.887	3.53009	0.000492207	0.00478087	-0.53374	PLEK
ILMN_1750130	-0.598875	11.9699	-3.52955	0.00049317	0.00478449	-0.535531	GSPT1
ILMN_1815158	-0.217702	8.31711	-3.52947	0.000493314	0.00478449	-0.535798	GPS2
ILMN_1809013	0.386174	13.5277	3.52812	0.000495715	0.00480419	-0.540246	MYL6
ILMN_3278004	-0.187134	8.02056	-3.5264	0.000498799	0.00482788	-0.54593	LOC100132652
ILMN_2358919	0.328049	7.40212	3.52633	0.00049892	0.00482788	-0.546153	TP53I3
ILMN_2325168	-0.305528	8.40517	-3.5261	0.000499347	0.00482788	-0.546935	ARRB1
ILMN_1738921	0.191686	9.26084	3.52593	0.000499641	0.00482788	-0.547475	ACAA1
ILMN_1778143	0.30459	8.13007	3.52544	0.000500531	0.00483291	-0.549106	GRAP2
ILMN_1727051	-0.176234	7.62079	-3.52304	0.000504868	0.00486766	-0.557011	DDX19A
ILMN_1779616	0.18503	10.0929	3.52304	0.000504878	0.00486766	-0.557028	SUCLG1
ILMN_1724789	0.232589	7.52231	3.5211	0.000508401	0.00489801	-0.5634	CD59
ILMN_2367258	0.930886	9.37187	3.51939	0.000511542	0.00492463	-0.569042	SMOX
ILMN_1688160	-0.291597	7.11161	-3.51764	0.000514774	0.00494862	-0.574812	WDR27
ILMN_1751266	-0.332983	7.23414	-3.51763	0.000514793	0.00494862	-0.574845	LOC652045
ILMN_2165289	1.40413	11.5274	3.5157	0.000518371	0.00497934	-0.58119	DEFA3
ILMN_1704055	0.23539	7.25299	3.51518	0.000519331	0.00498489	-0.582883	HSPC111
ILMN_2411139	0.215888	7.4346	3.51459	0.000520431	0.00499075	-0.584821	FIBP
ILMN_1710923	0.295149	7.75821	3.51445	0.000520708	0.00499075	-0.585309	SLAMF7
ILMN_3239004	-0.210297	7.2429	-3.51405	0.00052144	0.0049941	-0.586596	LOC100132213
ILMN_1663119	0.41511	8.75518	3.51357	0.000522353	0.00499917	-0.588198	DSC2
ILMN_1671326	-0.173706	7.58994	-3.51222	0.000524894	0.0050198	-0.592642	EIF2C1
ILMN_1772645	0.194688	7.76724	3.51199	0.000525323	0.00502023	-0.593391	AGK
ILMN_2330112	0.285535	9.14389	3.51163	0.000525992	0.00502293	-0.594555	CNIH
ILMN_1810420	0.461574	10.6297	3.51044	0.000528242	0.00504073	-0.598465	DYSF
ILMN_1674302	0.224146	7.51207	3.50919	0.00053062	0.0050536	-0.602579	PPAT
ILMN_1745103	0.550143	8.14673	3.50915	0.000530703	0.0050536	-0.602722	CLEC1B
ILMN_1726678	-0.149413	7.04062	-3.50883	0.000531301	0.0050536	-0.603753	HSPC047
ILMN_1753819	-0.241792	8.7089	-3.50883	0.000531306	0.0050536	-0.603761	RFFL
ILMN_2115752	-0.349947	8.34249	-3.50852	0.000531893	0.0050536	-0.604773	MEFV
ILMN_1877778	0.165481	7.27993	3.50848	0.000531979	0.0050536	-0.604921	HS.374832
ILMN_2097421	0.340696	9.55674	3.50824	0.000532443	0.0050536	-0.605718	MRPL51
ILMN_1805842	0.32553	7.53075	3.5081	0.000532693	0.0050536	-0.606149	FHL1
ILMN_1777322	0.163961	7.26544	3.5072	0.000534429	0.00506639	-0.609128	FAM91A1
ILMN_2352580	-0.149167	7.42335	-3.50686	0.000535084	0.00506891	-0.61025	MBD1
ILMN_1775542	-0.368032	11.6921	-3.50463	0.000539368	0.00510578	-0.617551	FAIM3
ILMN_1711608	-0.226217	8.57021	-3.50443	0.00053976	0.00510578	-0.618216	SSBP2
ILMN_1887618	-0.257338	7.38528	-3.50272	0.000543071	0.00513042	-0.623815	HS.574008
ILMN_1783673	-0.22266	7.28153	-3.50268	0.000543151	0.00513042	-0.623951	LRRC37A
ILMN_1660840	0.210274	8.02935	3.5014	0.000545653	0.00515031	-0.628158	PPPDE1
ILMN_1714622	-0.202305	8.34724	-3.50085	0.000546724	0.00515454	-0.629953	TNRC6A
ILMN_1679268	-0.326277	9.0281	-3.50072	0.000546981	0.00515454	-0.630383	PELI1
ILMN_1783709	-0.186429	10.0835	-3.50056	0.000547287	0.00515454	-0.630895	RRAGA
ILMN_1712430	0.229642	7.12883	3.5003	0.000547795	0.0051556	-0.631744	ATP5G1
ILMN_1732923	0.378919	8.56781	3.49961	0.000549153	0.00516465	-0.634012	SIPA1L2
ILMN_1751816	0.379747	7.58528	3.49843	0.000551467	0.00518267	-0.63786	MCTS1
ILMN_2214144	0.237917	7.68244	3.49766	0.000552992	0.00519326	-0.640389	TWSG1
ILMN_1758034	0.176854	7.91193	3.49734	0.000553625	0.00519546	-0.641435	ETFDH
ILMN_2396648	0.201255	9.65848	3.49681	0.000554675	0.00520158	-0.643171	EXOSC1
ILMN_1766264	-0.245705	7.00043	-3.49611	0.000556072	0.00521092	-0.645473	PI16
ILMN_2289775	0.21891	7.34536	3.4954	0.000557491	0.0052161	-0.647806	HAX1
ILMN_2355665	0.263677	8.68141	3.49534	0.000557595	0.0052161	-0.647976	MTP18
ILMN_1775257	0.498934	12.5496	3.49523	0.000557824	0.0052161	-0.648352	PROK2
ILMN_3199489	-0.199811	7.60564	-3.49367	0.000560933	0.0052414	-0.653439	LOC282997
ILMN_1686553	0.226135	7.21775	3.49303	0.000562235	0.00524981	-0.655561	INTS2
ILMN_3253456	0.297926	9.18349	3.49109	0.000566144	0.00528253	-0.661903	FNDC3B
ILMN_1704139	-0.295695	7.76431	-3.49004	0.00056826	0.00529847	-0.665316	DHRSX
ILMN_1806304	-0.19081	8.38063	-3.48941	0.000569534	0.00530656	-0.667366	ENTPD4
ILMN_2323427	-0.522625	7.4748	-3.4883	0.000571806	0.00532392	-0.67101	EPB41
ILMN_1727078	0.155606	7.28945	3.48762	0.000573205	0.0053329	-0.673245	C17ORF37
ILMN_1761733	-0.378041	11.797	-3.48743	0.000573588	0.0053329	-0.673857	HLA-DMB
ILMN_1654778	-0.340211	8.95999	-3.48652	0.000575453	0.00534642	-0.676827	LSP1
ILMN_1795158	0.268616	12.2741	3.48445	0.000579712	0.00538216	-0.683574	FGR
ILMN_2342579	-0.516113	11.3567	-3.48421	0.000580207	0.00538235	-0.684355	IL7R
ILMN_1737651	0.239808	9.18207	3.48404	0.000580559	0.00538235	-0.68491	CDC40
ILMN_1811755	-0.174954	7.05049	-3.48328	0.000582147	0.00539323	-0.687409	ZNF192
ILMN_2087646	-0.420549	9.20842	-3.4829	0.000582934	0.0053967	-0.688646	HLX
ILMN_1798380	-0.207911	7.71448	-3.48207	0.000584654	0.0054074	-0.691341	UBQLN1
ILMN_1761566	0.520248	10.0061	3.48194	0.00058492	0.0054074	-0.691757	C5ORF32
ILMN_1796316	0.756642	11.0139	3.48145	0.000585942	0.0054101	-0.693354	MMP9
ILMN_1723320	-0.274672	7.47105	-3.48141	0.000586042	0.0054101	-0.69351	FLJ37307
ILMN_2128750	0.155551	11.3024	3.47948	0.000590082	0.00544353	-0.699795	PTTG1IP
ILMN_1751079	0.458441	12.1108	3.47771	0.000593806	0.00547401	-0.70555	TAP1
ILMN_1765578	0.276731	8.92734	3.47638	0.000596622	0.00549609	-0.709879	TIPARP
ILMN_1771179	-0.221611	7.21366	-3.47575	0.000597965	0.00550135	-0.711935	CYB561
ILMN_1786176	-0.312061	10.7619	-3.47572	0.000598037	0.00550135	-0.712046	CD37
ILMN_1804332	0.248516	9.98332	3.47428	0.00060111	0.00552145	-0.716733	GPR137
ILMN_1765208	-0.305074	7.20646	-3.47415	0.000601389	0.00552145	-0.717157	GLUL
ILMN_1656327	0.2344	7.89693	3.4741	0.000601493	0.00552145	-0.717316	GLT1D1
ILMN_1753575	0.22976	7.50888	3.47382	0.000602094	0.00552307	-0.718229	GP1BA
ILMN_1677440	-0.237639	11.4119	-3.47342	0.000602953	0.00552707	-0.719534	ATP6AP2
ILMN_1751851	-0.435366	10.8799	-3.47308	0.000603684	0.00552988	-0.720642	CECR1
ILMN_1802053	-0.333548	8.49569	-3.47248	0.000604955	0.00553618	-0.722565	ZNF91
ILMN_3273493	0.222277	8.37095	3.47236	0.000605221	0.00553618	-0.722967	LOC100130092
ILMN_1772627	-0.363114	7.36085	-3.47207	0.000605854	0.00553809	-0.723924	D4S234E
ILMN_1792435	0.18445	7.08575	3.47178	0.000606482	0.00553994	-0.724871	STAG1
ILMN_1682761	-0.315912	8.01963	-3.47057	0.00060909	0.00555839	-0.728795	C17ORF87
ILMN_1652185	0.314558	10.2801	3.47045	0.000609355	0.00555839	-0.729193	IL4R
ILMN_3282768	0.180884	7.67524	3.46895	0.000612594	0.00558403	-0.734041	LOC644879
ILMN_1808590	0.385633	7.67186	3.46868	0.000613202	0.00558567	-0.734948	GUCY1A3
ILMN_1812618	-0.335395	9.6676	-3.46826	0.00061411	0.00559003	-0.736301	ARAP3
ILMN_2333107	-0.283879	10.2484	-3.46568	0.000619769	0.0056376	-0.744689	AES
ILMN_1795949	-0.225355	9.1819	-3.46476	0.000621799	0.00564673	-0.747679	CORO7
ILMN_3285753	-0.227821	7.31055	-3.46471	0.000621903	0.00564673	-0.747832	LOC390671
ILMN_1709611	0.208525	10.7343	3.46463	0.000622072	0.00564673	-0.74808	PSMA1
ILMN_1673357	0.287345	8.04034	3.46421	0.000623015	0.00565135	-0.749465	SLA2
ILMN_2395214	-0.176563	6.82179	-3.46373	0.000624067	0.00565696	-0.751008	FMNL3
ILMN_1754235	-0.181065	9.19058	-3.46298	0.000625741	0.0056682	-0.753458	SLC35C2
ILMN_1791375	-0.266912	9.73679	-3.4626	0.000626578	0.00567184	-0.75468	STAG3L2
ILMN_3239969	-0.210125	7.29443	-3.46159	0.000628822	0.0056882	-0.757948	LOC100133795
ILMN_1695731	0.25183	8.2841	3.45999	0.000632397	0.00571657	-0.763131	TUBG1
ILMN_1900263	-0.372909	8.6309	-3.45915	0.000634294	0.00572793	-0.765869	HS.452445
ILMN_1790891	0.384102	10.447	3.459	0.000634632	0.00572793	-0.766357	CKAP4
ILMN_1880937	-0.219071	8.29036	-3.45881	0.000635047	0.00572793	-0.766954	HS.153349
ILMN_1700428	-0.337941	8.31814	-3.45865	0.000635411	0.00572793	-0.767478	HLA-DOB
ILMN_1785919	-0.317114	7.42815	-3.45172	0.000651201	0.00586356	-0.789915	LOC728229
ILMN_2231242	0.307758	7.6947	3.45144	0.00065186	0.00586356	-0.79084	HMGB1
ILMN_1750101	0.322803	12.0645	3.45144	0.000651862	0.00586356	-0.790843	S100A11
ILMN_1770692	0.222543	7.61835	3.45127	0.000652256	0.00586356	-0.791395	WDR12
ILMN_1791642	-0.155192	7.35171	-3.4507	0.000653572	0.00586933	-0.793237	LOC91664
ILMN_1780987	0.199319	9.39687	3.4506	0.000653798	0.00586933	-0.793553	RFXANK
ILMN_3226276	-0.159203	7.49792	-3.44819	0.000659398	0.00591552	-0.801346	LOC729799
ILMN_1754051	0.201149	7.64157	3.44714	0.000661863	0.00592957	-0.804756	RMI1
ILMN_1682792	0.24067	7.18715	3.44713	0.000661873	0.00592957	-0.804771	BYSL
ILMN_1796244	0.194369	10.6698	3.44439	0.00066832	0.00598321	-0.813628	CD2BP2
ILMN_2215656	0.208748	8.09629	3.4435	0.000670432	0.00599799	-0.81651	MAGOH
ILMN_3239135	0.367052	12.203	3.4433	0.000670903	0.00599809	-0.817152	LOC100132391
ILMN_1731287	0.211263	8.42746	3.44279	0.000672108	0.00600475	-0.818792	ARFGAP3
ILMN_1697267	-0.220028	7.32983	-3.44205	0.000673872	0.00601639	-0.821187	PRKCZ
ILMN_1759563	-0.209565	7.60149	-3.43971	0.000679463	0.00606215	-0.828735	NRIP3
ILMN_1691843	-0.208084	9.4991	-3.43923	0.000680604	0.00606818	-0.830269	RNPS1
ILMN_3285959	-0.268333	8.51788	-3.43883	0.000681569	0.00607263	-0.831563	LOC645515
ILMN_1713285	-0.288788	7.91171	-3.43719	0.000685528	0.00610372	-0.836853	NAPA
ILMN_1773407	0.256763	9.75886	3.43634	0.00068758	0.00611782	-0.839584	C16ORF72
ILMN_1679382	0.256245	9.07878	3.43405	0.000693155	0.00616321	-0.846959	CCT2
ILMN_1795419	-0.500955	9.24561	-3.43357	0.000694339	0.00616954	-0.848519	C2ORF24
ILMN_1898071	-0.296944	7.22736	-3.43087	0.000700973	0.00622424	-0.857204	HS.551340
ILMN_1759818	-0.400921	10.9835	-3.42915	0.000705221	0.0062577	-0.862722	SORL1
ILMN_1765872	-0.300546	7.57769	-3.42793	0.000708264	0.00628042	-0.866653	SIPA1L3
ILMN_1719649	-0.254104	8.03867	-3.42754	0.000709236	0.00628476	-0.867905	TMEM63A
ILMN_2146761	0.308113	7.46722	3.42735	0.000709721	0.0062848	-0.86853	FABP5
ILMN_1782753	-0.216747	8.06921	-3.42661	0.00071156	0.0062968	-0.870893	LOC153684
ILMN_2235785	0.300716	13.5119	3.42634	0.000712238	0.00629842	-0.871763	KCNH6
ILMN_1689518	-0.252342	10.1105	-3.42615	0.000712709	0.00629842	-0.872367	PECAM1
ILMN_1799744	0.228003	8.87048	3.42586	0.000713455	0.00630073	-0.873321	GALC
ILMN_1720027	-0.231539	7.06106	-3.42483	0.000716038	0.00631927	-0.876622	ZNF23
ILMN_3307729	-0.335106	11.0483	-3.42389	0.000718414	0.00633023	-0.879646	CXXC5
ILMN_1697268	0.344761	9.84384	3.42372	0.000718841	0.00633023	-0.880189	EMILIN2
ILMN_1785005	0.266271	10.5323	3.42362	0.000719084	0.00633023	-0.880497	NCF4
ILMN_1764964	0.224195	12.0697	3.42357	0.000719223	0.00633023	-0.880674	IFNGR2
ILMN_3256801	0.162076	7.06977	3.42322	0.000720107	0.00633156	-0.881795	C1ORF203
ILMN_1711314	0.249761	9.39071	3.42313	0.000720346	0.00633156	-0.882098	NUDT5
ILMN_1703140	0.205258	7.04751	3.42263	0.000721594	0.00633826	-0.883679	NEDD4
ILMN_1745271	0.322824	8.12959	3.42196	0.000723302	0.00634899	-0.885838	EXOSC4
ILMN_1679655	-0.214267	10.5601	-3.42038	0.00072733	0.00637819	-0.890908	WDR82
ILMN_3242459	0.228306	10.1382	3.42023	0.000727712	0.00637819	-0.891386	DCTPP1
ILMN_1782560	-0.381524	8.4224	-3.42008	0.000728097	0.00637819	-0.89187	CD86
ILMN_1762764	0.540249	8.32921	3.4193	0.000730111	0.00639154	-0.894392	SH3BGRL2
ILMN_2367275	0.188375	8.07135	3.41829	0.000732683	0.00640939	-0.897602	BCL7B
ILMN_1736015	-0.178826	8.0579	-3.41811	0.000733148	0.00640939	-0.898181	PHF17
ILMN_1760305	-0.182366	7.35417	-3.41793	0.000733625	0.00640939	-0.898775	KIAA1545
ILMN_1810474	-0.196625	10.7195	-3.41728	0.000735305	0.00641976	-0.900863	UBE2I
ILMN_1732688	0.26565	7.60784	3.41654	0.000737212	0.00642827	-0.903227	DUT
ILMN_2401730	0.249894	7.47727	3.41652	0.000737266	0.00642827	-0.903294	C1GALT1C1
ILMN_1753862	0.197454	9.69904	3.41624	0.000737996	0.00643034	-0.904198	SRP54
ILMN_2220739	0.310008	8.32573	3.41507	0.000741022	0.00645239	-0.907933	TMCO3
ILMN_1684964	-0.163298	8.17049	-3.4147	0.000741976	0.00645638	-0.909107	ZNF212
ILMN_1669252	0.17337	8.69326	3.4142	0.000743293	0.00646352	-0.910725	CUL2
ILMN_1703335	0.24807	9.52268	3.41381	0.000744317	0.00646811	-0.911982	LACTB
ILMN_1857081	0.266744	8.08178	3.41328	0.000745701	0.00647583	-0.913678	HS.560357
ILMN_1767365	-0.239816	9.54538	-3.41098	0.000751738	0.00652391	-0.921037	PAK1
ILMN_1700549	0.227152	7.32998	3.40931	0.00075616	0.00655648	-0.926389	ERLIN2
ILMN_1808305	0.193308	8.14082	3.40918	0.000756499	0.00655648	-0.926797	RTCD1
ILMN_3242357	-0.210479	7.76536	-3.40899	0.000757	0.00655648	-0.927402	LOC100132418
ILMN_2401779	-0.314126	9.06349	-3.40782	0.000760101	0.00657896	-0.931133	FAM102A
ILMN_1801077	0.223743	8.28748	3.40747	0.000761052	0.00658282	-0.932273	PLIN2
ILMN_1743303	0.139626	8.56764	3.40707	0.000762108	0.00658573	-0.933539	TTC1
ILMN_2208158	-0.31453	7.82217	-3.40696	0.000762398	0.00658573	-0.933887	GTF2IP1
ILMN_2202915	0.303877	8.58853	3.40646	0.00076374	0.00659	-0.935491	FAR2
ILMN_1702783	0.216075	8.09207	3.4064	0.000763904	0.00659	-0.935687	LOC652595
ILMN_1735275	0.203566	8.00956	3.40565	0.000765911	0.00660294	-0.938081	WDSUB1
ILMN_1651358	-0.971089	11.845	-3.40532	0.000766792	0.00660617	-0.93913	HBE1
ILMN_1814315	-0.201294	7.24593	-3.40513	0.000767299	0.00660617	-0.939733	PBXIP1
ILMN_1758806	-0.221707	8.05351	-3.403	0.000773058	0.00665136	-0.946555	C21ORF2
ILMN_2379967	0.309527	7.87835	3.40259	0.000774155	0.00665641	-0.947849	FCAR
ILMN_2209180	0.208621	8.8303	3.40238	0.000774733	0.00665698	-0.94853	P15RS
ILMN_1734542	-0.179086	7.16772	-3.4021	0.000775505	0.00665923	-0.949439	OVGP1
ILMN_2319414	-0.253554	12.6003	-3.40069	0.000779338	0.00668773	-0.953937	BTF3
ILMN_1719998	-0.274209	7.60603	-3.40029	0.000780429	0.00669195	-0.955213	C9ORF45
ILMN_1692191	-0.350011	7.56047	-3.40013	0.000780855	0.00669195	-0.955712	GNA12
ILMN_3257030	0.281665	8.63922	3.39945	0.00078272	0.00670262	-0.957888	FTHL16
ILMN_2403458	-0.207212	8.03463	-3.3993	0.00078313	0.00670262	-0.958365	SMARCB1
ILMN_1718610	-0.236903	9.86129	-3.39873	0.000784703	0.00671168	-0.960195	ARHGAP17
ILMN_1739794	-0.359676	9.11509	-3.39822	0.000786084	0.00671909	-0.9618	CD3E
ILMN_2267914	-0.29193	7.87009	-3.39693	0.000789634	0.00674501	-0.96591	CD68
ILMN_1799848	0.723395	8.70085	3.39674	0.000790166	0.00674513	-0.966524	ANKRD22
ILMN_1766054	0.50813	9.99661	3.39647	0.000790903	0.00674701	-0.967375	ABCA1
ILMN_2055700	0.314827	8.5379	3.39586	0.000792604	0.00675709	-0.969334	SLBP
ILMN_1873107	0.206946	7.66811	3.3949	0.000795267	0.00677537	-0.972394	HS.282800
ILMN_1668960	-0.272722	9.02209	-3.39442	0.0007966	0.00678229	-0.973921	MID1IP1
ILMN_1808202	-0.458353	13.367	-3.39228	0.000802581	0.00682875	-0.980743	C19ORF22
ILMN_2256050	0.326595	7.37812	3.39179	0.000803949	0.00683592	-0.982296	SERPINA1
ILMN_2198185	0.258168	7.23901	3.38943	0.000810595	0.00688794	-0.989804	CXORF12
ILMN_1738767	0.24555	9.48729	3.38848	0.000813289	0.00690633	-0.99283	PLP2
ILMN_1731248	-0.20959	8.45431	-3.38775	0.000815369	0.00691844	-0.99516	LOC648705
ILMN_2065606	0.177535	8.21017	3.38761	0.000815777	0.00691844	-0.995615	TOMM40L
ILMN_1751941	-0.179326	8.0631	-3.38549	0.000821822	0.00696519	-1.00235	LOC728772
ILMN_1788457	0.303335	7.32137	3.38522	0.000822581	0.00696709	-1.00319	ABCC4
ILMN_1707858	0.254878	11.9179	3.3834	0.00082783	0.00700699	-1.00899	H2AFZ
ILMN_1791147	-0.433849	11.085	-3.38108	0.000834534	0.0070559	-1.01634	YPEL3
ILMN_2266595	0.395817	11.8457	3.38103	0.000834691	0.0070559	-1.01651	LILRA5
ILMN_1695509	0.229162	8.45766	3.38001	0.000837666	0.00707646	-1.01976	PTPN12
ILMN_2173909	-0.198372	7.80642	-3.37905	0.000840463	0.00709299	-1.0228	ZNF14
ILMN_1684258	-0.201838	14.4299	-3.37879	0.000841221	0.00709299	-1.02362	LOC646195
ILMN_1717229	-0.1689	7.28075	-3.37878	0.000841255	0.00709299	-1.02365	C9ORF21
ILMN_1774513	-0.372115	9.20821	-3.37671	0.000847334	0.00713963	-1.03022	DDX17
ILMN_2288232	0.235299	7.97434	3.37574	0.000850189	0.00715905	-1.03328	PHKB
ILMN_1719286	0.370079	9.00932	3.37518	0.000851868	0.00716278	-1.03508	CTSA
ILMN_1776582	0.186708	8.22842	3.37516	0.000851909	0.00716278	-1.03513	PDK3
ILMN_2091792	-0.186152	7.83491	-3.37504	0.00085228	0.00716278	-1.03552	ENTPD6
ILMN_1716895	0.358505	9.36251	3.37402	0.000855306	0.00718358	-1.03875	RPA3
ILMN_2220518	0.23651	11.4911	3.37242	0.000860078	0.00721641	-1.04382	HBXIP
ILMN_1680378	0.201287	7.64171	3.37234	0.000860322	0.00721641	-1.04408	RBM45
ILMN_1738784	0.253842	9.93767	3.37157	0.000862617	0.007231	-1.04651	PPP2R5A
ILMN_1677532	-0.210682	8.3773	-3.36951	0.000868801	0.00726977	-1.05302	TARDBP
ILMN_1685781	0.358515	7.75144	3.3694	0.000869145	0.00726977	-1.05338	C14ORF142
ILMN_1759948	-0.189635	8.7078	-3.36939	0.000869165	0.00726977	-1.0534	RNF5P1
ILMN_1708611	0.183881	7.17654	3.36927	0.000869547	0.00726977	-1.0538	RDX
ILMN_1701216	-0.235638	9.38044	-3.36911	0.00087003	0.00726977	-1.05431	BANP
ILMN_1671314	-0.189729	11.5495	-3.36819	0.000872813	0.00728581	-1.05722	UXT
ILMN_3258424	0.348457	8.70966	3.3681	0.000873068	0.00728581	-1.05748	LOC100129118
ILMN_1694539	0.190585	7.25092	3.36765	0.000874438	0.00729258	-1.05891	MAP3K6
ILMN_1680703	0.22108	8.77278	3.36609	0.00087919	0.00732752	-1.06385	MRPS15
ILMN_1706825	-0.293719	8.56714	-3.36574	0.000880256	0.00733172	-1.06495	PKN2
ILMN_1697448	-0.262004	14.1432	-3.36515	0.000882051	0.00734198	-1.06681	TXNIP
ILMN_1691428	0.187457	14.4531	3.36425	0.000884828	0.00736039	-1.06967	PSMD12
ILMN_1679809	-0.262333	11.4876	-3.36307	0.000888452	0.00738583	-1.0734	GSTP1
ILMN_1732516	0.172369	7.71552	3.36274	0.000889482	0.00738968	-1.07445	KNTC1
ILMN_1797031	0.211785	8.48416	3.36234	0.000890692	0.00739501	-1.07569	HSPBAP1
ILMN_2122176	0.208203	8.27094	3.36204	0.000891628	0.00739807	-1.07665	C12ORF31
ILMN_2363621	0.288254	7.59903	3.36131	0.000893884	0.00741207	-1.07895	RBBP8
ILMN_1720889	0.211617	8.19886	3.36064	0.000895959	0.00742456	-1.08106	SC4MOL
ILMN_2044085	0.178874	7.39991	3.35918	0.000900522	0.00745763	-1.08569	RQCD1
ILMN_1691104	0.222424	8.26115	3.35898	0.000901137	0.00745798	-1.08631	PGAM4
ILMN_1728071	0.196483	8.5356	3.35789	0.00090454	0.0074814	-1.08975	KRAS
ILMN_1659553	-0.214075	8.10544	-3.35697	0.000907433	0.00750057	-1.09266	ANAPC1
ILMN_1800420	-0.158148	7.00209	-3.35577	0.000911213	0.00752704	-1.09644	RNF214
ILMN_3302139	0.21361	7.41975	3.35545	0.000912212	0.00753051	-1.09744	LOC729687
ILMN_1860954	0.373873	7.85316	3.355	0.000913642	0.00753755	-1.09887	HS.211743
ILMN_3231952	-0.371552	7.6248	-3.35477	0.000914374	0.00753881	-1.0996	ARL17B
ILMN_1716445	0.238633	7.23353	3.35449	0.000915253	0.00754129	-1.10047	LOC727761
ILMN_2136635	0.171555	7.31964	3.35419	0.000916219	0.00754448	-1.10143	ISCA2
ILMN_3201115	0.188401	11.9223	3.35355	0.000918229	0.00755626	-1.10343	LOC440043
ILMN_3248352	-0.203378	8.43269	-3.35257	0.000921368	0.00757375	-1.10653	CCDC88C
ILMN_1662328	-0.189467	8.47182	-3.35252	0.000921516	0.00757375	-1.10668	CNNM3
ILMN_1701111	0.294617	8.26663	3.35221	0.00092252	0.00757722	-1.10767	RP5-1022P6.2
ILMN_1700628	-0.253325	9.344	-3.35039	0.000928333	0.00761428	-1.11339	DDX24
ILMN_1753426	0.164661	8.50796	3.35027	0.000928709	0.00761428	-1.11376	KIAA0556
ILMN_3191922	0.214094	7.1478	3.35025	0.000928785	0.00761428	-1.11384	KRT8P9
ILMN_1666409	0.203834	11.5637	3.34962	0.000930805	0.00762273	-1.11581	PSMB6
ILMN_1726222	0.270261	13.086	3.34956	0.000930985	0.00762273	-1.11599	FLOT2
ILMN_3240900	0.292275	8.64166	3.34723	0.000938544	0.0076798	-1.12335	LOC100134728
ILMN_1663080	-0.340067	11.566	-3.34683	0.000939835	0.00768554	-1.1246	LFNG
ILMN_2137464	-0.16839	7.28921	-3.34561	0.00094381	0.00771321	-1.12845	DVL3
ILMN_1765332	0.565953	9.05221	3.34456	0.000947216	0.00773176	-1.13173	TIMM10
ILMN_1669674	-0.242018	9.59273	-3.34455	0.000947267	0.00773176	-1.13178	CNPY3
ILMN_2233366	0.22373	8.70087	3.34424	0.000948263	0.00773505	-1.13273	ASAP1
ILMN_1837428	0.391892	8.10274	3.34342	0.000950958	0.00774883	-1.13532	HS.25318
ILMN_1803856	-0.177795	7.97911	-3.34334	0.000951218	0.00774883	-1.13557	DKFZP586I1420
ILMN_1795918	-0.222643	7.33597	-3.34308	0.000952061	0.00774883	-1.13637	CENTG3
ILMN_1770673	-0.241707	10.4783	-3.343	0.000952331	0.00774883	-1.13663	AKNA
ILMN_2393296	0.348077	9.26114	3.34251	0.000953947	0.00775714	-1.13817	GK
ILMN_2233401	0.200033	7.11372	3.3421	0.000955293	0.00776325	-1.13946	FTHL8
ILMN_1782459	0.445628	9.43134	3.3415	0.000957297	0.00777468	-1.14136	OSBPL8
ILMN_2044471	-0.298938	7.77486	-3.3413	0.000957952	0.00777516	-1.14199	NCR3
ILMN_3307719	-0.144699	7.04852	-3.34025	0.000961422	0.00779846	-1.14528	ZNF490
ILMN_3206343	0.202821	13.7423	3.33944	0.000964126	0.00781554	-1.14784	LOC644914
ILMN_1739297	0.217316	8.30719	3.3383	0.000967895	0.00784121	-1.15139	GALNT4
ILMN_1848461	-0.206163	7.1575	-3.33798	0.000968988	0.00784519	-1.15241	HS.579295
ILMN_1837935	0.250877	8.33972	3.33757	0.000970353	0.00785002	-1.15369	TNPO1
ILMN_2167616	-0.202928	12.4049	-3.33744	0.000970788	0.00785002	-1.1541	NACA
ILMN_1682928	-0.477527	10.1799	-3.33478	0.000979731	0.00791742	-1.16245	CPVL
ILMN_1744647	0.228079	7.73662	3.3344	0.000981008	0.00792283	-1.16363	CAND1
ILMN_1805228	0.417245	10.4834	3.33197	0.000989236	0.00798433	-1.17123	LRG1
ILMN_1901616	0.171982	7.25859	3.33071	0.000993545	0.00801415	-1.17519	HS.126245
ILMN_1810228	0.262248	7.55662	3.33037	0.00099471	0.00801762	-1.17626	TTF2
ILMN_2053527	0.415408	9.15641	3.33023	0.000995206	0.00801762	-1.17671	PARP9
ILMN_3249667	-0.61676	10.4595	-3.32754	0.00100444	0.00808337	-1.18512	LOC100133678
ILMN_1747650	0.353674	7.47356	3.32742	0.00100484	0.00808337	-1.18548	BMP6
ILMN_1747227	-0.319572	7.22674	-3.32731	0.00100525	0.00808337	-1.18585	ADORA1
ILMN_1756989	-0.278015	7.32118	-3.32713	0.00100585	0.00808337	-1.18639	EPHA8
ILMN_1765132	0.230838	7.55688	3.32678	0.00100707	0.00808822	-1.18749	LACTB
ILMN_1755834	0.155705	7.62243	3.3262	0.00100908	0.00809936	-1.18931	FEN1
ILMN_1764228	0.380268	8.24969	3.32592	0.00101006	0.0081022	-1.19019	DAB2
ILMN_1734814	0.248792	7.25336	3.32515	0.00101272	0.00811857	-1.19258	HSPA4
ILMN_1726392	0.225561	8.11325	3.32395	0.0010169	0.00814708	-1.19633	NIN
ILMN_1692826	-0.191023	8.08628	-3.32292	0.00102052	0.00817108	-1.19956	UNKL
ILMN_2294274	-0.137801	8.75217	-3.32255	0.00102183	0.00817193	-1.20073	S100PBP
ILMN_2348975	0.144604	7.85413	3.32246	0.00102214	0.00817193	-1.201	NASP
ILMN_1907042	-0.190996	7.34052	-3.32222	0.00102297	0.00817193	-1.20174	HS.445414
ILMN_1747119	-0.157401	8.43273	-3.32217	0.00102316	0.00817193	-1.20191	FBXO46
ILMN_1729611	-0.160821	7.29994	-3.3219	0.0010241	0.00817193	-1.20274	REEP4
ILMN_1765044	0.288613	8.45083	3.32182	0.00102439	0.00817193	-1.20301	CUTC
ILMN_1786328	-0.766839	11.6707	-3.32125	0.00102639	0.00818289	-1.20478	WDR40A
ILMN_2152402	0.174937	9.21389	3.31936	0.00103307	0.00823106	-1.21068	BAT5
ILMN_1691131	0.305832	8.45431	3.31903	0.00103423	0.00823436	-1.2117	LSMD1
ILMN_1797693	0.242053	7.9734	3.31889	0.00103474	0.00823436	-1.21215	BRI3BP
ILMN_1659285	0.241035	7.88191	3.31694	0.00104168	0.00828453	-1.21823	PSMG1
ILMN_1786273	0.175155	8.10786	3.31673	0.00104243	0.00828538	-1.21888	C1ORF122
ILMN_1670723	0.21472	8.5161	3.31618	0.00104442	0.00829448	-1.22062	MSL3
ILMN_1729973	-0.290678	8.39287	-3.31606	0.00104484	0.00829448	-1.22099	ZC3HAV1
ILMN_3241626	0.331706	11.2227	3.31531	0.00104754	0.00830856	-1.22333	QRFPR
ILMN_1675239	0.210604	9.23166	3.31521	0.00104789	0.00830856	-1.22363	NDUFA7
ILMN_1779279	0.174557	8.39442	3.31348	0.00105412	0.0083529	-1.22903	C14ORF32
ILMN_1733937	0.430425	9.68954	3.31305	0.00105567	0.00836003	-1.23036	MMD
ILMN_1717163	0.549796	8.65241	3.31205	0.0010593	0.00838372	-1.23348	F13A1
ILMN_2323933	0.487858	8.21824	3.31185	0.00106003	0.00838436	-1.2341	LAIR2
ILMN_1670472	0.160934	9.53244	3.31051	0.00106492	0.00841573	-1.23829	FAF2
ILMN_2359456	-0.211195	8.84567	-3.31036	0.00106547	0.00841573	-1.23876	ERGIC3
ILMN_1732343	-0.210617	9.49206	-3.31023	0.00106593	0.00841573	-1.23915	SIK3
ILMN_2120965	-0.184359	8.03911	-3.30929	0.00106936	0.00843769	-1.24207	NPAT
ILMN_1800721	-0.154789	7.18109	-3.30877	0.00107127	0.00844765	-1.2437	VPS13A
ILMN_1705390	-0.192542	9.25835	-3.30844	0.00107246	0.00845198	-1.24471	KLHL22
ILMN_1779043	-0.37879	7.00343	-3.30742	0.00107623	0.00847651	-1.24789	CACNG6
ILMN_1798947	0.416779	8.15173	3.30703	0.00107766	0.00847904	-1.2491	FLJ11795
ILMN_1891857	0.164467	7.52109	3.30698	0.00107785	0.00847904	-1.24926	HS.369017
ILMN_1664233	-0.204602	8.04226	-3.30666	0.00107905	0.00848333	-1.25027	LOC644590
ILMN_3195372	-0.183418	8.35714	-3.30641	0.00107997	0.0084851	-1.25105	LOC100128056
ILMN_2326512	0.337412	9.81047	3.30607	0.00108121	0.0084851	-1.2521	CASP1
ILMN_2111739	-0.207501	7.15773	-3.30607	0.00108122	0.0084851	-1.25211	MAN2C1
ILMN_1743217	-0.241343	7.21341	-3.30462	0.0010866	0.00852219	-1.25662	SNORD32A
ILMN_3305169	0.35638	12.9551	3.30341	0.0010911	0.00855231	-1.26037	LOC728809
ILMN_2132599	0.676447	9.1779	3.30302	0.00109255	0.00855853	-1.26158	ANKRD22
ILMN_1802963	-0.194961	6.99002	-3.30264	0.00109399	0.0085647	-1.26278	LOC391157
ILMN_1706200	-0.178617	7.26652	-3.3021	0.00109601	0.00857382	-1.26445	MED15
ILMN_2105966	-0.234448	8.43259	-3.30197	0.00109647	0.00857382	-1.26484	SLC35A4
ILMN_1669015	0.211926	9.63869	3.30048	0.00110207	0.00861242	-1.26947	XPNPEP1
ILMN_3249807	0.219156	7.8159	3.29992	0.0011042	0.00862384	-1.27121	SKA2
ILMN_1742400	-0.210413	9.35825	-3.29881	0.0011084	0.00865149	-1.27467	CEP350
ILMN_1763364	-0.23429	8.19426	-3.29771	0.00111255	0.00867868	-1.27806	WHAMM
ILMN_1658337	-0.237133	8.11392	-3.29643	0.00111744	0.0087099	-1.28205	AKIRIN1
ILMN_1796710	-0.228501	7.27724	-3.29631	0.00111789	0.0087099	-1.28241	PHC1
ILMN_1728605	-0.265637	9.73653	-3.29574	0.00112006	0.00872161	-1.28418	TTC3
ILMN_1714384	-0.14787	7.26889	-3.29494	0.00112314	0.00874039	-1.28668	PCCA
ILMN_1800897	0.181194	10.6372	3.29473	0.00112394	0.0087414	-1.28732	NRD1
ILMN_2192620	-0.173227	8.13852	-3.29437	0.00112531	0.00874685	-1.28843	DCAF15
ILMN_1652540	0.175336	7.19681	3.29323	0.00112969	0.00877256	-1.29196	RELL2
ILMN_1805922	0.213405	8.49734	3.29316	0.00112997	0.00877256	-1.29218	EBPL
ILMN_2285568	-0.289631	7.88802	-3.29264	0.00113199	0.00877795	-1.2938	NAAA
ILMN_3305475	0.619632	8.89755	3.29247	0.00113263	0.00877795	-1.29432	LOC729708
ILMN_1823714	-0.212284	7.76717	-3.29246	0.00113268	0.00877795	-1.29436	HS.373705
ILMN_1662843	0.213463	10.8986	3.29205	0.00113426	0.00878499	-1.29563	CD53
ILMN_1701455	0.497331	9.47265	3.28807	0.00114973	0.00889892	-1.30794	FBXO6
ILMN_1753010	0.172639	7.54757	3.28784	0.00115064	0.00889892	-1.30865	PET112L
ILMN_2225698	-0.133134	7.17019	-3.28775	0.00115102	0.00889892	-1.30895	NDUFA10
ILMN_1782741	-0.284015	7.43902	-3.28736	0.00115255	0.00890545	-1.31016	CD300LB
ILMN_1743456	-0.198655	7.04256	-3.28657	0.00115562	0.0089239	-1.31258	ZCCHC14
ILMN_1701753	-0.302026	9.83748	-3.2859	0.0011583	0.00893927	-1.31468	LOC644063
ILMN_1788002	0.328655	8.34612	3.2849	0.00116224	0.00896433	-1.31776	MAPK14
ILMN_1678618	-0.473799	7.44432	-3.28473	0.00116292	0.00896433	-1.3183	ELAVL3
ILMN_3271218	0.19974	7.20805	3.28435	0.00116441	0.00897051	-1.31946	LOC100128737
ILMN_1698715	0.162341	7.12905	3.28326	0.00116874	0.00899385	-1.32283	NHLRC2
ILMN_1656293	0.206366	7.83578	3.28324	0.00116882	0.00899385	-1.32289	GOSR2
ILMN_1667257	0.153255	11.1964	3.28176	0.00117472	0.00903388	-1.32746	SDHB
ILMN_1813657	-0.149853	7.95108	-3.28073	0.00117884	0.00906024	-1.33064	PHF20
ILMN_1710017	-0.358004	9.30354	-3.2796	0.00118337	0.00908974	-1.33413	CD79B
ILMN_1747204	0.169016	7.47516	3.27876	0.00118677	0.0091061	-1.33673	HTRA2
ILMN_1782633	0.324318	9.83666	3.27873	0.0011869	0.0091061	-1.33683	BOLA2
ILMN_1696347	0.323124	10.2095	3.27838	0.0011883	0.0091115	-1.33791	CTSC
ILMN_1785113	0.139675	8.45348	3.27788	0.00119032	0.00912156	-1.33944	MUT
ILMN_2312228	0.252257	7.80289	3.27767	0.00119118	0.00912283	-1.3401	FUT6
ILMN_1807913	0.194796	7.12976	3.27674	0.00119495	0.00914631	-1.34297	ART1
ILMN_1779828	-0.220643	8.80231	-3.27567	0.00119928	0.00917082	-1.34626	EDEM1
ILMN_1669657	-0.35493	9.14195	-3.27557	0.00119969	0.00917082	-1.34656	LOC440345
ILMN_1778557	-0.157883	8.76621	-3.27541	0.00120037	0.00917082	-1.34708	CDC2L5
ILMN_2324157	0.230076	7.9801	3.27524	0.00120103	0.00917082	-1.34758	UBA3
ILMN_1667112	-0.187675	7.2197	-3.27509	0.00120167	0.00917082	-1.34806	FBXO7
ILMN_2373632	-0.193787	8.82497	-3.27468	0.00120334	0.00917822	-1.34932	IDH3B
ILMN_1690524	0.281095	8.97777	3.27382	0.00120686	0.00919966	-1.35197	VAMP7
ILMN_1771697	-0.270267	10.0419	-3.27221	0.00121348	0.00924471	-1.35694	VRK3
ILMN_1662451	-0.399206	7.93605	-3.2719	0.00121475	0.009249	-1.35789	FCER2
ILMN_1691071	-0.411234	9.84747	-3.27089	0.0012189	0.00927518	-1.36099	FCRLA
ILMN_1699112	0.195297	9.95802	3.26765	0.0012324	0.00937239	-1.37098	COPB1
ILMN_2310296	0.158849	7.16862	3.26735	0.00123365	0.00937644	-1.3719	C21ORF58
ILMN_1651987	0.316221	8.37193	3.26691	0.00123549	0.00938498	-1.37326	C6ORF129
ILMN_1774617	0.265864	7.95306	3.26549	0.00124144	0.00942468	-1.37762	NAB1
ILMN_1890614	-0.329059	9.32559	-3.26498	0.00124358	0.00943545	-1.37918	HS.193406
ILMN_1814787	0.266219	7.51643	3.26352	0.00124976	0.00947288	-1.38368	ICA1
ILMN_1671005	-0.216038	8.14782	-3.26347	0.00124997	0.00947288	-1.38383	IRF2BP2
ILMN_2242463	0.310168	10.1362	3.26259	0.0012537	0.0094956	-1.38653	CTSC
ILMN_1765547	-0.201246	7.90274	-3.26142	0.00125868	0.00952783	-1.39014	IRF2
ILMN_3293685	0.565564	8.68346	3.261	0.00126046	0.00953577	-1.39142	LOC286444
ILMN_1721106	-0.251999	9.77159	-3.25917	0.00126828	0.00958937	-1.39703	C14ORF159
ILMN_1797531	-0.23804	8.18186	-3.25811	0.00127286	0.00961836	-1.4003	PRKAG2
ILMN_2326071	0.321691	13.7073	3.25695	0.00127785	0.00964931	-1.40385	MYL6
ILMN_2157510	0.312241	10.4939	3.25682	0.00127843	0.00964931	-1.40426	BLOC1S1
ILMN_1700276	0.233624	8.52333	3.25649	0.00127983	0.00965431	-1.40526	C14ORF100
ILMN_1742410	-0.747698	8.90557	-3.25626	0.00128082	0.00965615	-1.40596	BCL2L1
ILMN_1766269	-0.181379	8.19781	-3.25562	0.00128363	0.00967108	-1.40794	HM13
ILMN_2071937	0.180063	12.5432	3.25546	0.0012843	0.00967108	-1.40842	ATP6V0E1
ILMN_1694504	-0.153209	8.66169	-3.25529	0.00128503	0.00967108	-1.40893	RNF220
ILMN_3303612	0.208052	8.15256	3.25483	0.00128703	0.00968054	-1.41034	PABPC1L
ILMN_3275580	-0.148379	7.20006	-3.25348	0.00129293	0.00971936	-1.4145	LOC644353
ILMN_1667839	0.148434	8.60741	3.25146	0.00130178	0.00978024	-1.42068	UBR7
ILMN_1740466	-0.36641	10.8403	-3.2512	0.00130294	0.00978329	-1.42149	FAM46A
ILMN_1658834	-0.230563	7.98639	-3.25015	0.00130755	0.00981228	-1.4247	ZC3H18
ILMN_1746457	-0.156736	8.92742	-3.24989	0.00130869	0.00981516	-1.42548	GTF3C2
ILMN_3179620	0.295845	7.43203	3.24893	0.00131294	0.00984142	-1.42843	LOC100129673
ILMN_1797822	-0.352193	9.30008	-3.24786	0.00131769	0.00987129	-1.4317	SEL1L3
ILMN_1802706	-0.225741	9.03408	-3.24667	0.00132298	0.00990523	-1.43533	IDH3G
ILMN_1770643	-0.168626	7.16817	-3.24515	0.00132978	0.00995044	-1.43998	PEX26
ILMN_1676191	0.195647	7.12091	3.24492	0.00133084	0.00995268	-1.44071	DARS2
ILMN_1662896	-0.133189	7.53174	-3.24434	0.00133342	0.00996623	-1.44246	BRWD2
ILMN_1772124	-0.135704	7.01871	-3.24145	0.00134648	0.0100581	-1.4513	ATRN
ILMN_1672759	0.149607	7.84511	3.23998	0.00135318	0.0101	-1.4558	CCDC109A
ILMN_1695588	0.306813	8.83047	3.23986	0.00135369	0.0101	-1.45615	HNRPC
ILMN_1742431	-0.307889	9.75317	-3.23971	0.00135442	0.0101	-1.45663	LOC651309
ILMN_1661566	-0.550126	7.99126	-3.23923	0.00135657	0.0101103	-1.45807	FSTL4
ILMN_2211534	-0.157752	7.28595	-3.2372	0.00136589	0.0101739	-1.46428	TMC8
ILMN_1720158	0.304968	8.85732	3.23639	0.00136964	0.010196	-1.46676	ETS2
ILMN_2122420	0.154188	7.72686	3.23607	0.00137112	0.0102012	-1.46774	HMGCL
ILMN_1755909	-0.160774	9.637	-3.23576	0.00137254	0.0102053	-1.46868	C20ORF11
ILMN_1731609	0.191223	8.40636	3.23561	0.00137324	0.0102053	-1.46914	CHMP6
ILMN_1757604	-0.273307	7.11104	-3.23436	0.00137899	0.0102385	-1.47293	TPM2
ILMN_3251733	-0.154374	10.3283	-3.2343	0.00137927	0.0102385	-1.47312	C19ORF43
ILMN_1747556	-0.148963	8.44108	-3.23372	0.00138197	0.0102527	-1.47489	CDK9
ILMN_1805225	0.241433	8.99957	3.23296	0.00138549	0.0102676	-1.47719	LPCAT3
ILMN_3247906	-0.158653	8.9432	-3.23293	0.00138564	0.0102676	-1.47729	RNF114
ILMN_1738572	0.207696	7.52231	3.23265	0.00138696	0.0102676	-1.47815	USP48
ILMN_1810680	0.246981	7.71945	3.23249	0.00138771	0.0102676	-1.47864	BOLA2
ILMN_1690646	-0.21171	7.76517	-3.23244	0.00138792	0.0102676	-1.47878	SATB1
ILMN_1731720	-0.13889	7.73553	-3.22787	0.00140943	0.0104103	-1.49272	PDRG1
ILMN_1763763	0.211274	8.44455	3.22784	0.00140957	0.0104103	-1.49281	RIPK3
ILMN_1772876	-0.264636	9.06229	-3.22783	0.00140961	0.0104103	-1.49283	ZNF395
ILMN_2394250	-0.293476	9.33437	-3.22749	0.00141121	0.0104162	-1.49386	PLEKHA1
ILMN_1736965	-0.176159	7.49	-3.22698	0.00141363	0.0104269	-1.49542	SIGIRR
ILMN_2367710	-0.212729	8.3727	-3.22672	0.00141486	0.0104269	-1.4962	PKN1
ILMN_1680673	-0.189671	8.32623	-3.22668	0.00141506	0.0104269	-1.49633	NT5DC1
ILMN_1705064	-0.225796	11.487	-3.2264	0.00141638	0.0104308	-1.49718	NDEL1
ILMN_1743499	0.161351	7.38178	3.22379	0.00142886	0.0105163	-1.50512	POLDIP2
ILMN_1744949	0.298444	7.25655	3.22363	0.00142961	0.0105163	-1.5056	RHOBTB3
ILMN_2408796	-0.172644	7.00049	-3.22332	0.00143111	0.0105214	-1.50655	C19ORF28
ILMN_1821270	-0.260838	7.6964	-3.22149	0.00143989	0.0105776	-1.5121	HS.534437
ILMN_3275672	-0.290265	8.3073	-3.22138	0.00144042	0.0105776	-1.51243	LOC643873
ILMN_1692486	0.159793	8.90123	3.22112	0.00144167	0.0105776	-1.51321	ZNRD1
ILMN_2276952	-0.339302	7.48506	-3.22106	0.001442	0.0105776	-1.51342	TSC22D3
ILMN_1778464	0.233147	7.24909	3.22081	0.0014432	0.0105805	-1.51417	TMEM1
ILMN_1713884	0.174475	7.30064	3.22037	0.00144531	0.01059	-1.5155	C16ORF42
ILMN_1696702	-0.210686	8.23107	-3.21993	0.00144743	0.0105948	-1.51683	NEO1
ILMN_1716728	-0.16136	7.45303	-3.21975	0.00144834	0.0105948	-1.51739	C6ORF64
ILMN_2100000	0.195799	7.58918	3.21973	0.0014484	0.0105948	-1.51743	DHX36
ILMN_3248122	-0.197295	7.3849	-3.21891	0.00145243	0.0106183	-1.51995	MED1
ILMN_1771695	0.163962	7.06111	3.21809	0.00145639	0.0106413	-1.52242	RCBTB2
ILMN_2259633	-0.218837	9.00375	-3.21699	0.00146176	0.0106717	-1.52575	MLL5
ILMN_1713290	0.139405	7.88743	3.21691	0.00146219	0.0106717	-1.52602	GLT8D1
ILMN_1672503	-0.33886	10.5736	-3.21636	0.00146485	0.010683	-1.52766	DPYSL2
ILMN_3242883	-0.234632	9.09341	-3.21626	0.00146538	0.010683	-1.52799	AGAP8
ILMN_1751234	0.30444	8.79009	3.21541	0.00146951	0.0107071	-1.53054	C1GALT1C1
ILMN_1674050	-0.304109	8.03413	-3.21487	0.00147219	0.0107186	-1.53219	COL8A2
ILMN_1661266	-0.613227	8.33613	-3.21469	0.0014731	0.0107186	-1.53275	HLA-DQB1
ILMN_1735955	0.239691	8.74222	3.21459	0.00147355	0.0107186	-1.53303	LOC644033
ILMN_2383489	-0.182174	9.55035	-3.21397	0.00147663	0.0107331	-1.53492	CDK5RAP3
ILMN_2104967	0.254444	7.212	3.21386	0.00147719	0.0107331	-1.53526	ZNF443
ILMN_2395055	0.142781	7.32168	3.21322	0.00148035	0.0107489	-1.5372	ATPAF1
ILMN_1653601	-0.164434	7.39539	-3.21309	0.00148101	0.0107489	-1.5376	LOC646144
ILMN_1792176	0.193092	8.06812	3.21289	0.00148198	0.0107499	-1.53819	TADA3
ILMN_1706013	0.336767	11.6884	3.21254	0.00148374	0.0107567	-1.53926	FTHL11
ILMN_2204876	0.258132	8.86452	3.21221	0.00148535	0.0107588	-1.54025	FLVCR2
ILMN_1805863	-0.213199	8.09023	-3.21215	0.00148567	0.0107588	-1.54045	WDR81
ILMN_2366790	0.163026	8.15039	3.21176	0.00148761	0.0107668	-1.54162	DDX52
ILMN_2381476	0.163065	7.21111	3.21112	0.00149076	0.0107836	-1.54354	SPG3A
ILMN_2367070	0.261897	8.18994	3.21053	0.00149371	0.0107984	-1.54533	ACOT9
ILMN_1786847	-0.401791	7.57602	-3.21034	0.00149467	0.0107984	-1.54591	TGM3
ILMN_1671837	-0.291092	8.2165	-3.21022	0.00149529	0.0107984	-1.54629	LOC644739
ILMN_1666385	0.212109	11.8085	3.2097	0.00149786	0.0108109	-1.54784	CALM3
ILMN_1783285	0.186438	7.59957	3.20877	0.00150252	0.0108386	-1.55066	CTPS
ILMN_1789510	-0.311693	8.9892	-3.20817	0.00150555	0.0108526	-1.55248	STIP1
ILMN_1687392	-0.175275	7.11828	-3.20806	0.00150613	0.0108526	-1.55283	NRK
ILMN_1701621	0.485319	10.1821	3.2067	0.00151298	0.010896	-1.55694	SCO2
ILMN_2373062	0.269349	9.8225	3.20443	0.00152447	0.0109726	-1.56379	RHBDF2
ILMN_1724070	-0.15151	7.55037	-3.20367	0.00152833	0.0109944	-1.56608	MAP3K14
ILMN_2134039	0.277589	8.69773	3.20345	0.00152946	0.0109964	-1.56675	ACN9
ILMN_1717636	-0.246768	7.62814	-3.20258	0.00153391	0.0110174	-1.56938	RGMA
ILMN_1667551	-0.224022	9.64278	-3.20255	0.00153407	0.0110174	-1.56947	GUSBL1
ILMN_1803194	0.224351	10.5484	3.20206	0.00153659	0.0110295	-1.57096	GALK1
ILMN_1679357	1.27981	11.3911	3.20183	0.00153776	0.0110318	-1.57165	DEFA1B
ILMN_1687785	0.289428	8.84995	3.2014	0.00153998	0.0110416	-1.57295	PPA2
ILMN_2375973	-0.115323	7.4351	-3.20081	0.00154299	0.0110544	-1.57472	ALKBH1
ILMN_3182422	0.226582	8.4371	3.20072	0.00154347	0.0110544	-1.575	LOC100129828
ILMN_1695590	-0.26059	8.84224	-3.20048	0.00154469	0.0110571	-1.57572	ADRB2
ILMN_1800008	0.281796	8.43044	3.19959	0.00154929	0.011084	-1.57841	ACAT1
ILMN_1773561	0.245635	8.96781	3.19919	0.00155135	0.0110926	-1.57961	RAP2C
ILMN_1775111	-0.228913	9.25945	-3.19852	0.00155483	0.0111114	-1.58164	SND1
ILMN_1698067	-0.196265	7.6153	-3.19832	0.00155589	0.0111129	-1.58226	NBPF14
ILMN_1761069	-0.145671	8.10823	-3.19771	0.00155905	0.0111293	-1.58409	UVRAG
ILMN_1809467	0.4335	10.2839	3.19685	0.00156352	0.0111552	-1.58669	VAMP5
ILMN_1815283	-0.197617	8.14263	-3.19578	0.00156911	0.011187	-1.58992	SULT1A3
ILMN_2204726	0.200372	7.76593	3.19567	0.0015697	0.011187	-1.59025	UBR5
ILMN_1660629	0.25858	9.59156	3.19509	0.00157273	0.0112025	-1.592	NBEAL2
ILMN_1777998	-0.192352	10.7779	-3.19488	0.00157381	0.0112041	-1.59262	ARHGAP25
ILMN_1729170	-0.280032	7.84721	-3.19378	0.00157959	0.011239	-1.59594	GPA33
ILMN_1790680	0.143798	8.2623	3.19361	0.00158049	0.0112393	-1.59645	PDE6D
ILMN_1664537	-0.168213	7.53135	-3.19184	0.00158985	0.0112997	-1.6018	USP11
ILMN_3287266	0.254751	7.58328	3.19069	0.00159591	0.0113366	-1.60524	LOC100133328
ILMN_1667306	-0.287428	8.29087	-3.18993	0.00159997	0.0113593	-1.60754	RANBP10
ILMN_2185675	-0.217077	7.87049	-3.18961	0.00160168	0.0113615	-1.60851	FAM159A
ILMN_1741881	0.319836	8.72692	3.18949	0.00160231	0.0113615	-1.60886	C9ORF72
ILMN_1778121	-0.218098	7.89779	-3.18938	0.0016029	0.0113615	-1.60919	CALN1
ILMN_2413251	0.193409	8.09821	3.18799	0.00161033	0.0114061	-1.61338	EWSR1
ILMN_1815238	-0.407707	7.93742	-3.18787	0.00161094	0.0114061	-1.61372	MAP2K3
ILMN_1727574	-0.226513	8.09354	-3.18714	0.00161487	0.0114277	-1.61592	ZNF827
ILMN_1690586	-0.255729	9.43276	-3.18696	0.00161583	0.0114283	-1.61646	HNRPA1P4
ILMN_3199438	-0.171519	7.67122	-3.18627	0.00161956	0.0114468	-1.61855	LOC440366
ILMN_3239343	-0.249574	9.51542	-3.18615	0.00162021	0.0114468	-1.61891	STAG3L3
ILMN_1813260	0.167332	8.53122	3.18478	0.00162757	0.0114926	-1.62301	TIMM17B
ILMN_2388507	-0.215839	10.0157	-3.18368	0.00163355	0.0115286	-1.62633	AKT1
ILMN_1711862	0.22614	10.4583	3.18308	0.0016368	0.0115398	-1.62812	RNF7
ILMN_1774382	-0.109032	7.03701	-3.18284	0.00163813	0.0115398	-1.62886	NR2C1
ILMN_2405915	0.164489	8.54896	3.18277	0.00163848	0.0115398	-1.62906	MRPS11
ILMN_2140990	-0.326113	7.77842	-3.18274	0.00163868	0.0115398	-1.62916	CAMK1
ILMN_1673305	0.275108	9.1281	3.18247	0.00164012	0.0115438	-1.62996	RHOC
ILMN_1798885	-0.193709	7.34288	-3.18104	0.00164793	0.0115924	-1.63426	SLC35A2
ILMN_1862521	0.287822	7.58744	3.17995	0.00165388	0.011628	-1.63752	HS.125056
ILMN_2206716	0.145609	12.6377	3.17913	0.00165841	0.0116499	-1.63999	JTB
ILMN_2336133	-0.357139	9.30793	-3.17896	0.00165934	0.0116499	-1.64049	SULT1A4
ILMN_1795400	-0.211367	8.40699	-3.1789	0.00165968	0.0116499	-1.64068	TBCD
ILMN_1853876	0.16052	7.13445	3.17797	0.00166481	0.0116797	-1.64347	HS.567759
ILMN_1770498	-0.204241	7.47913	-3.17737	0.0016681	0.0116964	-1.64526	LOC728411
ILMN_1678454	0.240667	11.0292	3.17686	0.00167093	0.01171	-1.64679	CASP4
ILMN_1719975	-0.292234	6.92806	-3.17637	0.00167365	0.0117227	-1.64826	HOXC4
ILMN_1686862	-0.239511	7.39133	-3.17553	0.00167833	0.0117492	-1.65078	HLX
ILMN_1810275	-0.318472	10.9685	-3.17516	0.0016804	0.0117565	-1.6519	SLC7A7
ILMN_2091846	0.309176	8.84167	3.17488	0.00168194	0.0117565	-1.65273	FTHL2
ILMN_2179018	0.246081	10.1226	3.17476	0.00168263	0.0117565	-1.6531	NDUFAB1
ILMN_1775590	-0.190908	7.1968	-3.1747	0.00168298	0.0117565	-1.65329	SCAND2
ILMN_1782829	-0.193497	8.02811	-3.17337	0.00169041	0.0117991	-1.65727	GLTSCR1
ILMN_1719985	-0.232361	9.55737	-3.17328	0.00169088	0.0117991	-1.65752	FEM1A
ILMN_1724066	-0.239518	8.89086	-3.1722	0.00169693	0.0118349	-1.66075	PLCB2
ILMN_1748625	-0.210861	8.08975	-3.17156	0.00170053	0.0118512	-1.66267	TCEAL4
ILMN_1674650	0.246433	8.50164	3.17147	0.00170108	0.0118512	-1.66296	C9ORF95
ILMN_1808792	0.157933	7.8898	3.17107	0.0017033	0.0118604	-1.66414	ALKBH6
ILMN_1756311	0.189953	7.93383	3.17075	0.00170513	0.0118667	-1.66511	UFSP2
ILMN_1653871	0.391698	11.3971	3.17057	0.00170614	0.0118674	-1.66565	NAMPT
ILMN_2349444	0.275337	7.41284	3.16991	0.00170986	0.0118826	-1.66762	NUDT2
ILMN_2082130	0.157271	9.25927	3.16986	0.00171014	0.0118826	-1.66776	C1ORF123
ILMN_2101930	-0.15155	7.91598	-3.16953	0.001712	0.011885	-1.66875	POLG
ILMN_1790881	-0.275774	7.67039	-3.16925	0.00171358	0.011885	-1.66958	HNMT
ILMN_1684497	0.366341	7.46247	3.16918	0.00171402	0.011885	-1.66981	C10ORF33
ILMN_2113333	-0.284733	7.38433	-3.16916	0.00171414	0.011885	-1.66988	LGALS9B
ILMN_1691276	-0.186436	10.3596	-3.16823	0.00171943	0.0119153	-1.67266	CXXC1
ILMN_2398939	-0.304372	9.54163	-3.16806	0.0017204	0.0119157	-1.67317	MBP
ILMN_2360229	-0.153893	7.80087	-3.1678	0.00172187	0.0119196	-1.67394	MAPKAP1
ILMN_3182171	0.1815	7.1659	3.16594	0.0017325	0.0119868	-1.6795	FGGY
ILMN_1757646	-0.199407	7.99408	-3.16537	0.00173574	0.0120028	-1.68119	UFM1
ILMN_1714567	-0.327532	9.48509	-3.16464	0.00173994	0.0120201	-1.68338	AHNAK
ILMN_1798977	0.336378	8.26407	3.16451	0.00174068	0.0120201	-1.68376	GPR97
ILMN_1813175	-0.211486	7.00357	-3.16446	0.001741	0.0120201	-1.68393	LPHN1
ILMN_1697597	-0.153941	9.28574	-3.16353	0.00174636	0.0120507	-1.6867	KIAA0494
ILMN_3235096	-0.190118	7.46088	-3.16263	0.00175155	0.0120801	-1.68939	SNORA28
ILMN_1731851	-0.168762	9.9617	-3.16185	0.00175604	0.0121035	-1.6917	OXA1L
ILMN_2398587	0.198366	8.06927	3.16172	0.00175679	0.0121035	-1.69209	ZNRD1
ILMN_2168217	-0.300563	8.56135	-3.16155	0.0017578	0.0121041	-1.69261	EBI2
ILMN_2102721	1.30081	10.7563	3.16132	0.00175915	0.0121069	-1.6933	DEFA1B
ILMN_1666713	0.279387	8.4784	3.16069	0.00176279	0.0121256	-1.69517	LYPLA1
ILMN_1746368	0.299671	8.4005	3.16033	0.00176491	0.0121336	-1.69625	SELT
ILMN_1670539	-0.288582	8.37965	-3.16017	0.00176582	0.0121336	-1.69672	LOC92017
ILMN_1750079	0.1957	9.65871	3.15978	0.00176811	0.0121429	-1.69789	PURB
ILMN_1676893	0.505775	9.41386	3.15907	0.00177227	0.0121651	-1.70001	ADCY3
ILMN_1902658	-0.158495	7.87782	-3.1573	0.00178264	0.012229	-1.70529	HS.31532
ILMN_2400759	-0.457811	10.9681	-3.15716	0.00178345	0.012229	-1.7057	CPVL
ILMN_1797375	-0.250762	8.00891	-3.15695	0.00178471	0.0122312	-1.70634	KLF12
ILMN_1720243	-0.178907	7.80424	-3.15671	0.0017861	0.0122343	-1.70704	IL25
ILMN_2061950	-0.181732	9.47685	-3.15628	0.00178865	0.0122453	-1.70833	RABGAP1
ILMN_1665831	-0.208161	9.06759	-3.15611	0.00178967	0.0122459	-1.70884	CLPTM1
ILMN_2120273	-0.402505	10.6771	-3.15491	0.00179677	0.012288	-1.71242	AP1S2
ILMN_1800425	0.270156	9.30086	3.15471	0.00179792	0.0122894	-1.713	SLC9A1
ILMN_1653646	-0.317256	7.45045	-3.15432	0.00180022	0.0122936	-1.71415	UBL7
ILMN_1810805	-0.135672	7.6261	-3.15429	0.00180042	0.0122936	-1.71425	HEATR5B
ILMN_1743966	-0.182618	7.3236	-3.15341	0.00180567	0.012323	-1.71688	BCL9L
ILMN_1772492	0.327222	13.0817	3.15212	0.00181337	0.012369	-1.72073	MCART1
ILMN_1765021	-0.192644	8.83414	-3.15119	0.00181892	0.0124005	-1.72349	TOP3B
ILMN_1734833	0.283439	8.28711	3.14912	0.00183139	0.0124789	-1.72966	NBN
ILMN_1807737	-0.15995	8.70849	-3.14857	0.00183468	0.0124948	-1.73128	SFRS17A
ILMN_1796762	0.194202	7.7219	3.14745	0.00184146	0.0125344	-1.73461	CCDC102A
ILMN_2384188	-0.170676	7.25949	-3.14668	0.00184614	0.0125565	-1.7369	NFATC1
ILMN_1690125	0.35336	9.17921	3.1466	0.00184663	0.0125565	-1.73714	PDLIM7
ILMN_1794386	0.176645	7.83038	3.14578	0.00185159	0.0125837	-1.73956	IL2RG
ILMN_2175474	0.160472	9.77254	3.14549	0.00185337	0.0125892	-1.74043	MTRF1L
ILMN_1671583	-0.528442	12.3157	-3.14426	0.00186089	0.0126337	-1.74409	MKRN1
ILMN_1722858	0.175825	11.6171	3.14376	0.00186394	0.0126431	-1.74557	PPP2CA
ILMN_1751345	0.188571	7.18428	3.14363	0.00186473	0.0126431	-1.74595	AP1S1
ILMN_3181296	-0.283099	7.8093	-3.14356	0.00186519	0.0126431	-1.74617	LOC100130623
ILMN_1792110	-0.13461	8.42074	-3.1429	0.00186921	0.0126612	-1.74812	C10ORF76
ILMN_3250893	-0.15073	7.29659	-3.14259	0.00187113	0.0126612	-1.74904	CNNM3
ILMN_1705433	-0.157367	7.27344	-3.14256	0.00187134	0.0126612	-1.74915	CBLL1
ILMN_2173919	-0.176877	7.5718	-3.14249	0.00187174	0.0126612	-1.74934	MYO9A
ILMN_2398995	0.172954	8.46254	3.14209	0.0018742	0.0126713	-1.75052	MRPL24
ILMN_2360415	-0.220824	8.32348	-3.14052	0.00188392	0.0127303	-1.75519	PRNP
ILMN_1665871	-0.145481	7.7418	-3.13979	0.00188844	0.0127543	-1.75736	ANGEL1
ILMN_3237977	0.128781	7.05784	3.13862	0.0018957	0.0127967	-1.76082	AVL9
ILMN_1764087	-0.193734	9.59731	-3.13778	0.00190094	0.0128211	-1.76331	SYPL1
ILMN_2162799	-0.151581	7.11239	-3.13755	0.00190236	0.0128211	-1.76399	AHR
ILMN_1773716	0.169431	7.66573	3.13747	0.00190287	0.0128211	-1.76423	MRPL9
ILMN_1712560	-0.153881	6.9492	-3.13741	0.00190325	0.0128211	-1.76441	SF1
ILMN_1750052	-0.155852	7.55581	-3.13707	0.00190542	0.0128291	-1.76544	NOP14
ILMN_1728512	0.250032	11.706	3.13685	0.00190676	0.0128315	-1.76607	YWHAH
ILMN_3283680	0.257599	9.06074	3.13624	0.00191057	0.0128505	-1.76788	LOC345041
ILMN_1653026	0.435795	12.0297	3.13603	0.00191191	0.012852	-1.76851	PLAC8
ILMN_1685112	0.147737	8.30567	3.13589	0.00191276	0.012852	-1.76891	TACO1
ILMN_1714643	0.34034	8.10674	3.13534	0.00191622	0.0128686	-1.77054	MGAM
ILMN_1712400	-0.23535	10.2801	-3.13433	0.00192262	0.0129048	-1.77355	SERPINB6
ILMN_2344988	-0.171575	7.03246	-3.13417	0.00192359	0.0129048	-1.77401	MLL5
ILMN_1778374	-0.495618	11.6349	-3.13148	0.00194064	0.0130124	-1.78197	BSG
ILMN_1734696	0.272925	9.10931	3.13127	0.00194199	0.0130148	-1.7826	FRG1
ILMN_3240058	-0.262179	8.1616	-3.13083	0.00194477	0.0130268	-1.78389	LOC100134102
ILMN_1676600	-0.182712	9.73373	-3.1306	0.00194626	0.0130282	-1.78458	SEC24C
ILMN_1797428	-0.217462	7.05692	-3.13049	0.00194698	0.0130282	-1.78492	FCRL3
ILMN_2122953	0.248562	9.41082	3.12981	0.00195129	0.0130503	-1.78691	CISD1
ILMN_2349831	0.279252	7.57139	3.12916	0.00195548	0.0130716	-1.78885	DICER1
ILMN_1729980	-0.196058	8.81433	-3.12764	0.00196522	0.01313	-1.79333	RNF216
ILMN_1733288	0.241187	8.73976	3.12748	0.00196629	0.0131304	-1.79382	C1RL
ILMN_3213640	0.154539	7.63144	3.12659	0.00197201	0.0131619	-1.79644	LOC100132444
ILMN_1710177	-0.189046	7.35283	-3.12603	0.00197559	0.013179	-1.79808	LOC644670
ILMN_2406043	-0.238631	7.91384	-3.1258	0.00197708	0.0131822	-1.79876	VPS24
ILMN_1784364	-0.166241	7.21983	-3.12383	0.0019899	0.0132609	-1.80459	STARD5
ILMN_2380494	-0.18979	8.89133	-3.12342	0.0019926	0.0132721	-1.80581	ANXA11
ILMN_1807491	0.497394	8.20146	3.123	0.0019953	0.0132822	-1.80704	LAIR2
ILMN_2148497	0.136791	7.27709	3.12283	0.00199641	0.0132822	-1.80754	C20ORF107
ILMN_1689446	-0.193149	11.1314	-3.12272	0.00199717	0.0132822	-1.80788	EIF3G
ILMN_1763447	-0.308338	8.22594	-3.12036	0.00201264	0.0133772	-1.81484	PLXNB2
ILMN_2319344	-0.214355	9.34711	-3.12023	0.0020135	0.0133772	-1.81523	APEX1
ILMN_1700822	0.215756	7.33633	3.11942	0.00201884	0.0134058	-1.81761	DPP3
ILMN_3185147	0.499551	7.45449	3.11894	0.00202198	0.0134107	-1.81901	LOC100130904
ILMN_3201986	-0.3074	11.4604	-3.11874	0.00202329	0.0134107	-1.8196	LOC100132795
ILMN_1787718	-0.233056	7.46327	-3.11871	0.0020235	0.0134107	-1.81969	SLC27A1
ILMN_1784040	-0.344558	8.54286	-3.11868	0.00202369	0.0134107	-1.81978	NAPSA
ILMN_3300797	0.220197	14.1464	3.11808	0.00202764	0.01343	-1.82154	LOC729090
ILMN_1712357	-0.207574	7.61324	-3.11753	0.00203131	0.0134467	-1.82317	HNRPK
ILMN_1657892	0.271501	10.6228	3.11739	0.00203222	0.0134467	-1.82357	TLR8
ILMN_1653612	0.173532	7.32176	3.11672	0.00203668	0.0134694	-1.82555	KCTD9
ILMN_2316173	0.203662	7.50988	3.11589	0.00204224	0.0134993	-1.82801	AP1S1
ILMN_1728224	-0.229601	9.14645	-3.11561	0.00204411	0.0135048	-1.82884	OGFR
ILMN_1729645	-0.171493	7.61437	-3.11472	0.00205002	0.013537	-1.83144	BBC3
ILMN_1684051	-0.256934	10.4206	-3.11417	0.00205376	0.0135548	-1.83308	WASF2
ILMN_1784774	-0.24033	7.91439	-3.11308	0.00206107	0.0135962	-1.83628	P2RY10
ILMN_1712929	-0.154637	7.63671	-3.11201	0.00206826	0.0136344	-1.83942	DNAJB12
ILMN_1836776	-0.187774	7.00253	-3.11191	0.00206896	0.0136344	-1.83973	HS.513971
ILMN_1720303	0.220305	8.12548	3.11164	0.00207075	0.0136393	-1.84051	OSTM1
ILMN_1725594	0.282361	8.07149	3.11136	0.00207266	0.0136439	-1.84134	FAM188A
ILMN_1752247	-0.272957	8.69303	-3.11123	0.00207354	0.0136439	-1.84172	AKAP13
ILMN_2366714	0.144473	7.91758	3.11014	0.0020809	0.0136831	-1.84492	UCRC
ILMN_1815190	0.183351	7.33986	3.11004	0.00208159	0.0136831	-1.84522	METTL1
ILMN_1701854	0.234889	9.3455	3.10458	0.00211899	0.013921	-1.86127	GNG5
ILMN_2395043	0.181071	9.10897	3.10444	0.00211992	0.013921	-1.86167	HSPA4
ILMN_1756204	-0.23637	8.88855	-3.10185	0.00213788	0.0140318	-1.86927	RPS6KA4
ILMN_1678546	-0.176518	9.46213	-3.10083	0.00214502	0.0140658	-1.87227	PEX11B
ILMN_1652215	0.157999	7.056	3.10076	0.00214549	0.0140658	-1.87247	LOC644310
ILMN_2041046	0.324984	7.85991	3.10064	0.0021463	0.0140658	-1.87281	CKS1B
ILMN_1761363	0.247318	7.4022	3.10019	0.00214949	0.0140797	-1.87415	VAMP4
ILMN_1806782	-0.131175	7.0972	-3.09966	0.00215316	0.0140966	-1.87569	ZNF235
ILMN_2359096	-0.223258	7.09998	-3.09915	0.00215671	0.0141128	-1.87717	SS18
ILMN_1813650	-0.145661	7.28271	-3.09863	0.00216037	0.0141297	-1.8787	INPP5F
ILMN_1902146	-0.154971	6.88471	-3.09797	0.00216505	0.0141532	-1.88065	HS.567477
ILMN_1783120	0.249173	9.10928	3.09736	0.00216933	0.0141717	-1.88243	SLMAP
ILMN_1669617	0.270738	7.27502	3.09726	0.00217007	0.0141717	-1.88274	GRB10
ILMN_1698487	0.213778	9.29557	3.09689	0.00217261	0.0141813	-1.88379	SDHD
ILMN_1707372	-0.19264	7.12211	-3.09504	0.00218576	0.0142599	-1.88923	RNF187
ILMN_1668514	-0.206681	7.98255	-3.09436	0.00219057	0.0142842	-1.89121	PIP5K1C
[truncated: 1,214 more rows]
