# Supplementary material for: Kawasaki Disease Patient Stratification and Pathway Analysis Based on Host Transcriptomic and Proteomic Profiles
Source: Int J Mol Sci. 2021 May 26;22(11):5655. doi: 10.3390/ijms22115655 (PMC8198135; doi:10.3390/ijms22115655)
Supplement: Supplementary file 1 [file ijms-22-05655-s001.zip › S2_Pathways_Disease_Groups.xlsx]

## Sheet: Trancriptomics-KD
term_ID	description	log10.p.value	uniqueness	dispensability	Direction
GO:0043312	neutrophil degranulation	-26.61	0.706	0	Up
GO:0002252	immune effector process	-16.4581	0.873	0.524	Up
GO:0001775	cell activation	-16.2554	0.959	0.058	Up
GO:0006955	immune response	-12.3252	0.835	0.627	Up
GO:0046903	secretion	-11.5345	0.883	0.449	Up
GO:0002376	immune system process	-9.9806	0.995	0	Up
GO:0016192	vesicle-mediated transport	-9.9806	0.902	0.33	Up
GO:0002474	antigen processing and presentation of peptide antigen via MHC class I	-9.7339	0.889	0.344	Up
GO:0031145	anaphase-promoting complex-dependent catabolic process	-8.267	0.874	0.002	Up
GO:0000278	mitotic cell cycle	-7.4974	0.866	0.655	Up
GO:0051234	establishment of localization	-7.0915	0.908	0.536	Up
GO:0070126	mitochondrial translational termination	-7.0895	0.806	0.168	Up
GO:0098542	defense response to other organism	-6.5479	0.867	0.101	Up
GO:0019882	antigen processing and presentation	-6.5447	0.896	0.382	Up
GO:0006810	transport	-6.5429	0.888	0.496	Up
GO:0044281	small molecule metabolic process	-6.4602	0.901	0.318	Up
GO:0046907	intracellular transport	-6.3782	0.876	0.644	Up
GO:0044772	mitotic cell cycle phase transition	-6.2375	0.847	0.049	Up
GO:0009056	catabolic process	-6.2375	0.962	0.055	Up
GO:0006952	defense response	-6.2375	0.921	0.408	Up
GO:0031146	SCF-dependent proteasomal ubiquitin-dependent protein catabolic process	-6.2375	0.875	0.686	Up
GO:0019221	cytokine-mediated signaling pathway	-6.2268	0.88	0.464	Up
GO:0006521	regulation of cellular amino acid metabolic process	-5.9544	0.84	0.319	Up
GO:0060218	hematopoietic stem cell differentiation	-5.9249	0.875	0.287	Up
GO:1902036	regulation of hematopoietic stem cell differentiation	-5.7383	0.861	0.694	Up
GO:0007049	cell cycle	-5.7219	0.958	0.072	Up
GO:0034097	response to cytokine	-5.7219	0.929	0.109	Up
GO:0044770	cell cycle phase transition	-5.7032	0.864	0.684	Up
GO:0071103	DNA conformation change	-5.588	0.915	0.278	Up
GO:0009607	response to biotic stimulus	-5.465	0.956	0.119	Up
GO:0055086	nucleobase-containing small molecule metabolic process	-5.3995	0.84	0.584	Up
GO:0061418	regulation of transcription from RNA polymerase II promoter in response to hypoxia	-5.3233	0.83	0.272	Up
GO:0043687	post-translational protein modification	-5.3031	0.941	0.172	Up
GO:0032543	mitochondrial translation	-5.2767	0.835	0.62	Up
GO:0006950	response to stress	-5.2051	0.947	0.159	Up
GO:1901564	organonitrogen compound metabolic process	-5.0215	0.923	0.073	Up
GO:0006753	nucleoside phosphate metabolic process	-4.9814	0.79	0.419	Up
GO:0006082	organic acid metabolic process	-4.9126	0.857	0.629	Up
GO:0070555	response to interleukin-1	-4.891	0.93	0.69	Up
GO:0050729	positive regulation of inflammatory response	-4.8613	0.86	0.7	Up
GO:0032386	regulation of intracellular transport	-4.7435	0.852	0.245	Up
GO:0022411	cellular component disassembly	-4.6938	0.925	0.05	Up
GO:0043902	positive regulation of multi-organism process	-4.6695	0.944	0.448	Up
GO:0031349	positive regulation of defense response	-4.5603	0.86	0.607	Up
GO:1901565	organonitrogen compound catabolic process	-4.5327	0.846	0.43	Up
GO:0010499	proteasomal ubiquitin-independent protein catabolic process	-4.5194	0.901	0.531	Up
GO:0009605	response to external stimulus	-4.5126	0.951	0.196	Up
GO:0043900	regulation of multi-organism process	-4.4787	0.964	0	Up
GO:0019692	deoxyribose phosphate metabolic process	-4.4405	0.906	0.521	Up
GO:0006414	translational elongation	-4.374	0.884	0.651	Up
GO:0015833	peptide transport	-4.364	0.905	0.225	Up
GO:0033260	nuclear DNA replication	-4.3411	0.817	0.477	Up
GO:0016050	vesicle organization	-4.3285	0.927	0.33	Up
GO:0051276	chromosome organization	-4.2907	0.924	0.371	Up
GO:0051704	multi-organism process	-4.2455	0.995	0	Up
GO:0043620	regulation of DNA-templated transcription in response to stress	-4.2455	0.847	0.389	Up
GO:0043933	macromolecular complex subunit organization	-4.2341	0.939	0.244	Up
GO:0050702	interleukin-1 beta secretion	-4.1045	0.837	0.473	Up
GO:0051301	cell division	-4.0412	0.962	0.05	Up
GO:0034655	nucleobase-containing compound catabolic process	-4.0412	0.841	0.517	Up
GO:0046386	deoxyribose phosphate catabolic process	-3.9613	0.851	0.498	Up
GO:1901135	carbohydrate derivative metabolic process	-3.8441	0.961	0.075	Up
GO:1901136	carbohydrate derivative catabolic process	-3.8441	0.88	0.47	Up
GO:0002888	positive regulation of myeloid leukocyte mediated immunity	-3.8441	0.86	0.642	Up
GO:0007229	integrin-mediated signaling pathway	-3.8253	0.931	0.082	Up
GO:0031347	regulation of defense response	-3.8248	0.875	0.684	Up
GO:0051186	cofactor metabolic process	-3.8169	0.959	0.046	Up
GO:0002833	positive regulation of response to biotic stimulus	-3.786	0.893	0.587	Up
GO:0002831	regulation of response to biotic stimulus	-3.7177	0.897	0.674	Up
GO:0007059	chromosome segregation	-3.6946	0.964	0.046	Up
GO:0006996	organelle organization	-3.648	0.937	0.37	Up
GO:0048199	vesicle targeting, to, from or within Golgi	-3.648	0.869	0.422	Up
GO:0048194	Golgi vesicle budding	-3.6334	0.876	0.584	Up
GO:0016567	protein ubiquitination	-3.618	0.921	0.281	Up
GO:0001816	cytokine production	-3.6027	0.963	0.016	Up
GO:0000280	nuclear division	-3.6027	0.912	0.395	Up
GO:0044270	cellular nitrogen compound catabolic process	-3.6027	0.855	0.576	Up
GO:0002244	hematopoietic progenitor cell differentiation	-3.5984	0.862	0.505	Up
GO:0038061	NIK/NF-kappaB signaling	-3.5927	0.936	0.143	Up
GO:0070488	neutrophil aggregation	-3.5868	0.986	0.008	Up
GO:0006954	inflammatory response	-3.5314	0.905	0.646	Up
GO:0050852	T cell receptor signaling pathway	-3.5137	0.803	0.461	Up
GO:0010033	response to organic substance	-3.5115	0.927	0.447	Up
GO:0009308	amine metabolic process	-3.5059	0.92	0.344	Up
GO:2001044	regulation of integrin-mediated signaling pathway	-3.5007	0.93	0.248	Up
GO:0050663	cytokine secretion	-3.4956	0.824	0.642	Up
GO:0033554	cellular response to stress	-3.4897	0.912	0.521	Up
GO:0048285	organelle fission	-3.4554	0.923	0.4	Up
GO:0043488	regulation of mRNA stability	-3.4548	0.924	0.058	Up
GO:0071705	nitrogen compound transport	-3.4548	0.914	0.262	Up
GO:0051641	cellular localization	-3.437	0.918	0.238	Up
GO:0009262	deoxyribonucleotide metabolic process	-3.4044	0.84	0.633	Up
GO:0072655	establishment of protein localization to mitochondrion	-3.4039	0.878	0.402	Up
GO:0019439	aromatic compound catabolic process	-3.4028	0.858	0.588	Up
GO:0070201	regulation of establishment of protein localization	-3.3703	0.842	0.504	Up
GO:0046700	heterocycle catabolic process	-3.3366	0.858	0.585	Up
GO:0051179	localization	-3.33	0.996	0	Up
GO:1990266	neutrophil migration	-3.33	0.842	0.344	Up
GO:0006260	DNA replication	-3.33	0.89	0.516	Up
GO:0032103	positive regulation of response to external stimulus	-3.3214	0.882	0.481	Up
GO:0070585	protein localization to mitochondrion	-3.2689	0.891	0.617	Up
GO:0006520	cellular amino acid metabolic process	-3.2646	0.84	0.575	Up
GO:0045333	cellular respiration	-3.2347	0.899	0.05	Up
GO:0009211	pyrimidine deoxyribonucleoside triphosphate metabolic process	-3.2347	0.862	0.539	Up
GO:0006793	phosphorus metabolic process	-3.1271	0.947	0.083	Up
GO:0046434	organophosphate catabolic process	-3.0504	0.846	0.612	Up
GO:0032612	interleukin-1 production	-3.0479	0.94	0.54	Up
GO:0006091	generation of precursor metabolites and energy	-2.9828	0.959	0.055	Up
GO:0019637	organophosphate metabolic process	-2.9777	0.909	0.462	Up
GO:0006732	coenzyme metabolic process	-2.9699	0.955	0.054	Up
GO:0006796	phosphate-containing compound metabolic process	-2.9699	0.897	0.622	Up
GO:1901361	organic cyclic compound catabolic process	-2.9608	0.866	0.533	Up
GO:0002520	immune system development	-2.9512	0.856	0.453	Up
GO:0035606	peptidyl-cysteine S-trans-nitrosylation	-2.9318	0.952	0.124	Up
GO:0043603	cellular amide metabolic process	-2.9225	0.922	0.223	Up
GO:0019730	antimicrobial humoral response	-2.9225	0.842	0.632	Up
GO:2000379	positive regulation of reactive oxygen species metabolic process	-2.89	0.917	0.131	Up
GO:0060071	Wnt signaling pathway, planar cell polarity pathway	-2.8697	0.884	0.302	Up
GO:0009894	regulation of catabolic process	-2.8689	0.863	0.539	Up
GO:0032511	late endosome to vacuole transport via multivesicular body sorting pathway	-2.8596	0.947	0.151	Up
GO:0000727	double-strand break repair via break-induced replication	-2.8541	0.882	0.298	Up
GO:0006900	membrane budding	-2.8378	0.857	0.586	Up
GO:0031329	regulation of cellular catabolic process	-2.8033	0.852	0.578	Up
GO:0044237	cellular metabolic process	-2.7826	0.95	0.139	Up
GO:0071702	organic substance transport	-2.7826	0.897	0.547	Up
GO:0006342	chromatin silencing	-2.7259	0.83	0.316	Up
GO:0097549	chromatin organization involved in negative regulation of transcription	-2.7259	0.841	0.569	Up
GO:0002544	chronic inflammatory response	-2.7253	0.929	0.435	Up
GO:0034728	nucleosome organization	-2.715	0.916	0.605	Up
GO:0010948	negative regulation of cell cycle process	-2.7024	0.844	0.621	Up
GO:0005975	carbohydrate metabolic process	-2.6918	0.962	0.046	Up
GO:0035821	modification of morphology or physiology of other organism	-2.6839	0.966	0.439	Up
GO:0031536	positive regulation of exit from mitosis	-2.6837	0.832	0.58	Up
GO:0034401	chromatin organization involved in regulation of transcription	-2.6814	0.836	0.652	Up
GO:0006333	chromatin assembly or disassembly	-2.6713	0.926	0.659	Up
GO:0044267	cellular protein metabolic process	-2.667	0.913	0.36	Up
GO:0007005	mitochondrion organization	-2.631	0.923	0.403	Up
GO:0017014	protein nitrosylation	-2.6269	0.95	0.185	Up
GO:0050832	defense response to fungus	-2.6182	0.899	0.581	Up
GO:0036388	pre-replicative complex assembly	-2.6127	0.875	0.615	Up
GO:0035383	thioester metabolic process	-2.6016	0.96	0.047	Up
GO:0065003	macromolecular complex assembly	-2.5932	0.917	0.507	Up
GO:0034109	homotypic cell-cell adhesion	-2.5679	0.983	0.418	Up
GO:0031100	animal organ regeneration	-2.5644	0.962	0.156	Up
GO:0071824	protein-DNA complex subunit organization	-2.5486	0.933	0.349	Up
GO:0033993	response to lipid	-2.5331	0.929	0.498	Up
GO:0043393	regulation of protein binding	-2.5205	0.972	0.03	Up
GO:0051050	positive regulation of transport	-2.5121	0.852	0.623	Up
GO:0006220	pyrimidine nucleotide metabolic process	-2.4959	0.825	0.658	Up
GO:0032757	positive regulation of interleukin-8 production	-2.4901	0.909	0.55	Up
GO:0050776	regulation of immune response	-2.4508	0.802	0.613	Up
GO:0032119	sequestering of zinc ion	-2.4486	0.926	0.211	Up
GO:0033043	regulation of organelle organization	-2.4142	0.894	0.435	Up
GO:0002227	innate immune response in mucosa	-2.4137	0.867	0.421	Up
GO:0033865	nucleoside bisphosphate metabolic process	-2.3978	0.843	0.635	Up
GO:0034032	purine nucleoside bisphosphate metabolic process	-2.3978	0.828	0.635	Up
GO:0051156	glucose 6-phosphate metabolic process	-2.3959	0.906	0.516	Up
GO:0006839	mitochondrial transport	-2.3946	0.923	0.23	Up
GO:0072527	pyrimidine-containing compound metabolic process	-2.3763	0.913	0.327	Up
GO:0071310	cellular response to organic substance	-2.3574	0.911	0.598	Up
GO:0006767	water-soluble vitamin metabolic process	-2.3496	0.907	0.435	Up
GO:0042795	snRNA transcription from RNA polymerase II promoter	-2.3472	0.914	0.341	Up
GO:0033036	macromolecule localization	-2.3472	0.917	0.353	Up
GO:0030163	protein catabolic process	-2.3322	0.858	0.593	Up
GO:0061024	membrane organization	-2.3001	0.944	0.29	Up
GO:0006575	cellular modified amino acid metabolic process	-2.2797	0.914	0.368	Up
GO:0098869	cellular oxidant detoxification	-2.2757	0.949	0.262	Up
GO:0006790	sulfur compound metabolic process	-2.2576	0.959	0.055	Up
GO:0009620	response to fungus	-2.2454	0.928	0.606	Up
GO:0034656	nucleobase-containing small molecule catabolic process	-2.2377	0.831	0.621	Up
GO:0022616	DNA strand elongation	-2.2363	0.913	0.369	Up
GO:0050790	regulation of catalytic activity	-2.2346	0.969	0.445	Up
GO:0051205	protein insertion into membrane	-2.228	0.846	0.407	Up
GO:0032763	regulation of mast cell cytokine production	-2.228	0.83	0.425	Up
GO:0032101	regulation of response to external stimulus	-2.2265	0.891	0.55	Up
GO:1903725	regulation of phospholipid metabolic process	-2.2265	0.858	0.567	Up
GO:0048584	positive regulation of response to stimulus	-7.1116	0.754	0.451	Down
GO:0048583	regulation of response to stimulus	-7.0779	0.865	0.148	Down
GO:0030098	lymphocyte differentiation	-4.9925	0.767	0	Down
GO:0001775	cell activation	-4.926	0.965	0.057	Down
GO:0035556	intracellular signal transduction	-4.926	0.831	0.21	Down
GO:0023056	positive regulation of signaling	-4.926	0.794	0.405	Down
GO:0010647	positive regulation of cell communication	-4.926	0.785	0.41	Down
GO:0009967	positive regulation of signal transduction	-4.926	0.718	0.659	Down
GO:0009966	regulation of signal transduction	-4.6364	0.779	0.674	Down
GO:0031323	regulation of cellular metabolic process	-4.5697	0.74	0.314	Down
GO:0048518	positive regulation of biological process	-4.5611	0.902	0.075	Down
GO:0031325	positive regulation of cellular metabolic process	-4.4727	0.675	0.526	Down
GO:0046649	lymphocyte activation	-4.4525	0.785	0.683	Down
GO:0048522	positive regulation of cellular process	-4.424	0.786	0.479	Down
GO:0006464	cellular protein modification process	-4.424	0.802	0.506	Down
GO:0009893	positive regulation of metabolic process	-4.424	0.729	0.537	Down
GO:1902531	regulation of intracellular signal transduction	-4.424	0.787	0.69	Down
GO:0050671	positive regulation of lymphocyte proliferation	-4.424	0.661	0.696	Down
GO:0044267	cellular protein metabolic process	-4.3373	0.824	0.566	Down
GO:0070661	leukocyte proliferation	-4.199	0.944	0.013	Down
GO:0051246	regulation of protein metabolic process	-4.199	0.746	0.44	Down
GO:0051171	regulation of nitrogen compound metabolic process	-4.1915	0.763	0.54	Down
GO:0019538	protein metabolic process	-4.1198	0.889	0.113	Down
GO:0043085	positive regulation of catalytic activity	-3.9829	0.874	0.696	Down
GO:0080090	regulation of primary metabolic process	-3.9016	0.748	0.608	Down
GO:0010646	regulation of cell communication	-3.7721	0.873	0.35	Down
GO:0032268	regulation of cellular protein metabolic process	-3.7562	0.705	0.544	Down
GO:0043412	macromolecule modification	-3.7551	0.897	0.23	Down
GO:0051254	positive regulation of RNA metabolic process	-3.7548	0.671	0.665	Down
GO:0002376	immune system process	-3.7379	0.994	0	Down
GO:0006955	immune response	-3.7379	0.783	0.579	Down
GO:0002682	regulation of immune system process	-3.7245	0.776	0.653	Down
GO:0044093	positive regulation of molecular function	-3.6857	0.883	0.464	Down
GO:0023051	regulation of signaling	-3.675	0.881	0.353	Down
GO:0007166	cell surface receptor signaling pathway	-3.5314	0.829	0.388	Down
GO:0009057	macromolecule catabolic process	-3.5121	0.854	0.689	Down
GO:0031324	negative regulation of cellular metabolic process	-3.4949	0.74	0.641	Down
GO:0010557	positive regulation of macromolecule biosynthetic process	-3.4817	0.683	0.685	Down
GO:0032870	cellular response to hormone stimulus	-3.4505	0.899	0.003	Down
GO:0019222	regulation of metabolic process	-3.3956	0.875	0.151	Down
GO:0032147	activation of protein kinase activity	-3.3384	0.652	0.002	Down
GO:0031326	regulation of cellular biosynthetic process	-3.2151	0.728	0.535	Down
GO:0048523	negative regulation of cellular process	-3.1937	0.849	0.426	Down
GO:0009889	regulation of biosynthetic process	-3.1218	0.767	0.537	Down
GO:0000122	negative regulation of transcription from RNA polymerase II promoter	-3.116	0.74	0.202	Down
GO:0030163	protein catabolic process	-3.116	0.817	0.218	Down
GO:0044260	cellular macromolecule metabolic process	-3.116	0.868	0.316	Down
GO:0002520	immune system development	-3.116	0.825	0.425	Down
GO:0008219	cell death	-3.1064	0.963	0.075	Down
GO:0023014	signal transduction by protein phosphorylation	-3.0739	0.714	0.686	Down
GO:0010628	positive regulation of gene expression	-3.0555	0.697	0.692	Down
GO:0006468	protein phosphorylation	-3.0078	0.785	0.619	Down
GO:0071310	cellular response to organic substance	-2.9742	0.886	0.582	Down
GO:0009056	catabolic process	-2.9617	0.942	0.049	Down
GO:0050920	regulation of chemotaxis	-2.9288	0.846	0.274	Down
GO:0001819	positive regulation of cytokine production	-2.9043	0.825	0.206	Down
GO:1900153	positive regulation of nuclear-transcribed mRNA catabolic process, deadenylation-dependent decay	-2.9043	0.751	0.496	Down
GO:0050778	positive regulation of immune response	-2.8832	0.643	0.488	Down
GO:0019886	antigen processing and presentation of exogenous peptide antigen via MHC class II	-2.7847	0.861	0.326	Down
GO:0070887	cellular response to chemical stimulus	-2.7847	0.893	0.42	Down
GO:0051252	regulation of RNA metabolic process	-2.7696	0.715	0.508	Down
GO:0060255	regulation of macromolecule metabolic process	-2.7694	0.737	0.609	Down
GO:0043902	positive regulation of multi-organism process	-2.7563	0.866	0.178	Down
GO:1901564	organonitrogen compound metabolic process	-2.693	0.905	0.213	Down
GO:0033993	response to lipid	-2.693	0.915	0.598	Down
GO:0009894	regulation of catabolic process	-2.6859	0.792	0.583	Down
GO:0018193	peptidyl-amino acid modification	-2.6726	0.841	0.552	Down
GO:0009895	negative regulation of catabolic process	-2.663	0.782	0.58	Down
GO:0007165	signal transduction	-2.6609	0.805	0.454	Down
GO:0090025	regulation of monocyte chemotaxis	-2.6609	0.761	0.591	Down
GO:0043170	macromolecule metabolic process	-2.6528	0.908	0.197	Down
GO:0043408	regulation of MAPK cascade	-2.6247	0.615	0.656	Down
GO:0009605	response to external stimulus	-2.5874	0.937	0.197	Down
GO:0051336	regulation of hydrolase activity	-2.5851	0.882	0.612	Down
GO:0002399	MHC class II protein complex assembly	-2.5363	0.973	0.002	Down
GO:0001732	formation of cytoplasmic translation initiation complex	-2.5157	0.897	0.309	Down
GO:0006950	response to stress	-2.4859	0.93	0.233	Down
GO:0051716	cellular response to stimulus	-2.471	0.916	0.294	Down
GO:0006807	nitrogen compound metabolic process	-2.4599	0.923	0.197	Down
GO:0050790	regulation of catalytic activity	-2.4599	0.878	0.696	Down
GO:1901222	regulation of NIK/NF-kappaB signaling	-2.4505	0.857	0.12	Down
GO:0070741	response to interleukin-6	-2.4299	0.936	0.313	Down
GO:0071887	leukocyte apoptotic process	-2.4289	0.944	0.038	Down
GO:0019219	regulation of nucleobase-containing compound metabolic process	-2.4236	0.726	0.691	Down
GO:1905232	cellular response to L-glutamate	-2.4092	0.938	0.409	Down
GO:0010033	response to organic substance	-2.4092	0.908	0.594	Down
GO:0016032	viral process	-2.4064	0.967	0.508	Down
GO:0006067	ethanol metabolic process	-2.4025	0.946	0.032	Down
GO:0016236	macroautophagy	-2.3981	0.99	0.002	Down
GO:0033554	cellular response to stress	-2.3963	0.905	0.444	Down
GO:0022409	positive regulation of cell-cell adhesion	-2.3919	0.823	0.601	Down
GO:0048519	negative regulation of biological process	-2.3911	0.905	0.134	Down
GO:0031347	regulation of defense response	-2.3814	0.84	0.306	Down
GO:0070647	protein modification by small protein conjugation or removal	-2.3814	0.843	0.542	Down
GO:0006954	inflammatory response	-2.3511	0.927	0.678	Down
GO:0006357	regulation of transcription from RNA polymerase II promoter	-2.3499	0.734	0.696	Down
GO:0006914	autophagy	-2.3128	0.99	0.003	Down
GO:0008283	cell proliferation	-2.3123	0.981	0.017	Down
GO:2000737	negative regulation of stem cell differentiation	-2.2862	0.906	0.216	Down
GO:0016070	RNA metabolic process	-2.2819	0.833	0.598	Down
GO:0016310	phosphorylation	-2.2819	0.863	0.655	Down
GO:0016567	protein ubiquitination	-2.2747	0.842	0.323	Down
GO:0038203	TORC2 signaling	-2.2616	0.907	0.237	Down
GO:0035914	skeletal muscle cell differentiation	-2.2571	0.951	0.284	Down
GO:0044419	interspecies interaction between organisms	-2.2571	0.974	0.659	Down
GO:0032753	positive regulation of interleukin-4 production	-2.2466	0.87	0.625	Down
GO:0032101	regulation of response to external stimulus	-2.2451	0.847	0.475	Down
GO:0043123	positive regulation of I-kappaB kinase/NF-kappaB signaling	-2.2403	0.778	0.403	Down
GO:0030155	regulation of cell adhesion	-2.239	0.895	0.045	Down
GO:1904784	NLRP1 inflammasome complex assembly	-2.239	0.975	0.343	Down
GO:0009306	protein secretion	-2.2378	0.949	0.046	Down
GO:0035592	establishment of protein localization to extracellular region	-2.2378	0.958	0.545	Down
GO:0065009	regulation of molecular function	-2.2335	0.929	0.09	Down
GO:0071692	protein localization to extracellular region	-2.2335	0.985	0.288	Down
GO:0016570	histone modification	-2.2335	0.85	0.374	Down
GO:0043900	regulation of multi-organism process	-2.2208	0.925	0.558	Down
GO:0009892	negative regulation of metabolic process	-2.2208	0.772	0.581	Down
GO:0097191	extrinsic apoptotic signaling pathway	-2.2007	0.846	0.423	Down
GO:0019883	antigen processing and presentation of endogenous antigen	-2.1983	0.885	0.68	Down
GO:0002790	peptide secretion	-2.1905	0.967	0.564	Down
GO:0048103	somatic stem cell division	-2.1753	0.976	0.033	Down
GO:2000116	regulation of cysteine-type endopeptidase activity	-2.1722	0.772	0.401	Down
GO:0043299	leukocyte degranulation	-2.1711	0.817	0.655	Down
GO:0008284	positive regulation of cell proliferation	-2.1675	0.793	0.538	Down
GO:0060313	negative regulation of blood vessel remodeling	-2.1667	0.92	0.375	Down
GO:0043066	negative regulation of apoptotic process	-2.1663	0.84	0.542	Down
GO:1904057	negative regulation of sensory perception of pain	-2.1622	0.925	0.248	Down
GO:0001816	cytokine production	-2.1606	0.963	0.186	Down
GO:0018205	peptidyl-lysine modification	-2.1416	0.867	0.332	Down
GO:0043547	positive regulation of GTPase activity	-2.1219	0.884	0.609	Down
GO:0050854	regulation of antigen receptor-mediated signaling pathway	-2.1147	0.72	0.594	Down
GO:0002252	immune effector process	-2.1128	0.837	0.627	Down
GO:0044238	primary metabolic process	-2.11	0.913	0.268	Down
GO:0023052	signaling	-2.1087	0.996	0	Down
GO:0019221	cytokine-mediated signaling pathway	-2.1072	0.831	0.599	Down
GO:0036066	protein O-linked fucosylation	-2.1043	0.879	0.203	Down
GO:0006952	defense response	-2.0948	0.923	0.521	Down
GO:0080134	regulation of response to stress	-2.0895	0.832	0.515	Down
GO:1903232	melanosome assembly	-2.0779	0.97	0.189	Down
GO:0038061	NIK/NF-kappaB signaling	-2.0779	0.878	0.301	Down
GO:0050865	regulation of cell activation	-2.0779	0.815	0.7	Down
GO:0046777	protein autophosphorylation	-2.0776	0.838	0.473	Down
GO:0071396	cellular response to lipid	-2.0727	0.905	0.522	Down
GO:0010468	regulation of gene expression	-2.0727	0.745	0.536	Down
GO:0033030	negative regulation of neutrophil apoptotic process	-2.0635	0.833	0.27	Down
GO:0044237	cellular metabolic process	-2.0581	0.91	0.297	Down
GO:0070936	protein K48-linked ubiquitination	-2.057	0.888	0.627	Down
GO:0031349	positive regulation of defense response	-2.0485	0.78	0.684	Down
GO:0016999	antibiotic metabolic process	-2.0465	0.966	0.032	Down
GO:0097011	cellular response to granulocyte macrophage colony-stimulating factor stimulus	-2.0465	0.932	0.426	Down
GO:0097012	response to granulocyte macrophage colony-stimulating factor	-2.0465	0.941	0.426	Down
GO:1901796	regulation of signal transduction by p53 class mediator	-2.0465	0.842	0.45	Down
GO:0032148	activation of protein kinase B activity	-2.0465	0.732	0.659	Down
GO:1901565	organonitrogen compound catabolic process	-2.0354	0.872	0.572	Down
GO:0032602	chemokine production	-2.0351	0.954	0.686	Down
GO:0045086	positive regulation of interleukin-2 biosynthetic process	-2.032	0.766	0.591	Down
GO:0007154	cell communication	-2.0249	0.99	0.005	Down
GO:0002577	regulation of antigen processing and presentation	-2.0249	0.831	0.696	Down
GO:0009725	response to hormone	-2.0107	0.912	0.685	Down
GO:0048513	animal organ development	-2.0104	0.948	0.355	Down

## Sheet: Transcriptomics-DB
term_ID	description	log10.p.value	uniqueness	dispensability	Direction
GO:0043312	neutrophil degranulation	-37.8681	0.781	0	Up
GO:0016192	vesicle-mediated transport	-16.2441	0.938	0.33	Up
GO:0046903	secretion	-15.5665	0.923	0.449	Up
GO:0002252	immune effector process	-15.4287	0.906	0.482	Up
GO:0001775	cell activation	-14.3029	0.957	0.058	Up
GO:0006091	generation of precursor metabolites and energy	-11.6413	0.955	0.003	Up
GO:0045333	cellular respiration	-11.5432	0.861	0.05	Up
GO:0070125	mitochondrial translational elongation	-11.3441	0.786	0.046	Up
GO:0044281	small molecule metabolic process	-10.9939	0.876	0.403	Up
GO:0055086	nucleobase-containing small molecule metabolic process	-10.9541	0.797	0.275	Up
GO:0046034	ATP metabolic process	-10.8026	0.743	0.503	Up
GO:0051234	establishment of localization	-10.597	0.941	0.387	Up
GO:0006955	immune response	-10.5161	0.87	0.627	Up
GO:0050832	defense response to fungus	-10.1166	0.893	0.072	Up
GO:0006415	translational termination	-10.0642	0.793	0.61	Up
GO:0032543	mitochondrial translation	-9.6722	0.781	0.63	Up
GO:0006810	transport	-9.4582	0.928	0.536	Up
GO:0031145	anaphase-promoting complex-dependent catabolic process	-9.3928	0.885	0.168	Up
GO:0006414	translational elongation	-9.2366	0.85	0.651	Up
GO:0022411	cellular component disassembly	-9.2144	0.919	0.151	Up
GO:0009620	response to fungus	-8.827	0.92	0.468	Up
GO:0006082	organic acid metabolic process	-8.7493	0.819	0.629	Up
GO:0019730	antimicrobial humoral response	-8.6876	0.859	0.5	Up
GO:0043603	cellular amide metabolic process	-8.653	0.906	0.15	Up
GO:0042742	defense response to bacterium	-8.653	0.87	0.655	Up
GO:0002376	immune system process	-8.6201	0.995	0	Up
GO:0044772	mitotic cell cycle phase transition	-8.4869	0.815	0.049	Up
GO:0044770	cell cycle phase transition	-8.3043	0.835	0.684	Up
GO:1901575	organic substance catabolic process	-8.2436	0.882	0.67	Up
GO:0055114	oxidation-reduction process	-7.9423	0.887	0.428	Up
GO:0009056	catabolic process	-7.8672	0.957	0.055	Up
GO:0006996	organelle organization	-7.8529	0.929	0.258	Up
GO:0046907	intracellular transport	-7.6383	0.917	0.612	Up
GO:0031640	killing of cells of other organism	-7.3672	0.891	0	Up
GO:1901135	carbohydrate derivative metabolic process	-7.3651	0.956	0.064	Up
GO:0043933	macromolecular complex subunit organization	-6.8095	0.932	0.37	Up
GO:0000727	double-strand break repair via break-induced replication	-6.6514	0.859	0.168	Up
GO:0071103	DNA conformation change	-6.6425	0.882	0.278	Up
GO:0035821	modification of morphology or physiology of other organism	-6.608	0.935	0.359	Up
GO:0019693	ribose phosphate metabolic process	-6.2749	0.864	0.651	Up
GO:0000278	mitotic cell cycle	-6.2749	0.838	0.655	Up
GO:0051301	cell division	-6.2527	0.961	0.05	Up
GO:0043604	amide biosynthetic process	-6.1989	0.876	0.689	Up
GO:0044283	small molecule biosynthetic process	-6.0662	0.832	0.561	Up
GO:0007049	cell cycle	-6.0445	0.956	0.072	Up
GO:0007059	chromosome segregation	-6.0066	0.963	0.046	Up
GO:0006952	defense response	-6.0039	0.918	0.442	Up
GO:1901566	organonitrogen compound biosynthetic process	-5.9537	0.852	0.595	Up
GO:0007005	mitochondrion organization	-5.9335	0.908	0.352	Up
GO:0006974	cellular response to DNA damage stimulus	-5.9335	0.909	0.359	Up
GO:0033554	cellular response to stress	-5.8668	0.91	0.521	Up
GO:0044237	cellular metabolic process	-5.7704	0.943	0.113	Up
GO:0072521	purine-containing compound metabolic process	-5.7426	0.86	0.403	Up
GO:0071840	cellular component organization or biogenesis	-5.7065	0.996	0	Up
GO:0050829	defense response to Gram-negative bacterium	-5.6528	0.89	0.666	Up
GO:0000280	nuclear division	-5.5119	0.882	0.398	Up
GO:0048285	organelle fission	-5.5119	0.908	0.403	Up
GO:0016043	cellular component organization	-5.5119	0.925	0.479	Up
GO:0051276	chromosome organization	-5.4952	0.908	0.399	Up
GO:0045184	establishment of protein localization	-5.4591	0.921	0.555	Up
GO:0006959	humoral immune response	-5.3817	0.892	0.491	Up
GO:0019731	antibacterial humoral response	-5.3713	0.849	0.653	Up
GO:0006259	DNA metabolic process	-5.3134	0.888	0.213	Up
GO:0009894	regulation of catabolic process	-5.2901	0.883	0.432	Up
GO:0033260	nuclear DNA replication	-5.2901	0.77	0.477	Up
GO:1902600	hydrogen ion transmembrane transport	-5.2832	0.944	0.314	Up
GO:0034655	nucleobase-containing compound catabolic process	-5.2631	0.848	0.524	Up
GO:0019637	organophosphate metabolic process	-5.0615	0.897	0.066	Up
GO:0036388	pre-replicative complex assembly	-5.0449	0.85	0.615	Up
GO:0033993	response to lipid	-5.0294	0.94	0.308	Up
GO:0032392	DNA geometric change	-4.9697	0.888	0.675	Up
GO:0044282	small molecule catabolic process	-4.9529	0.808	0.528	Up
GO:1901564	organonitrogen compound metabolic process	-4.9347	0.906	0.224	Up
GO:0006520	cellular amino acid metabolic process	-4.8932	0.789	0.532	Up
GO:0006950	response to stress	-4.8534	0.952	0.14	Up
GO:0009607	response to biotic stimulus	-4.8502	0.96	0.159	Up
GO:0006521	regulation of cellular amino acid metabolic process	-4.7407	0.802	0.575	Up
GO:0009605	response to external stimulus	-4.701	0.955	0.196	Up
GO:0007051	spindle organization	-4.701	0.805	0.578	Up
GO:0071705	nitrogen compound transport	-4.6659	0.946	0.261	Up
GO:0051704	multi-organism process	-4.6548	0.995	0	Up
GO:0001906	cell killing	-4.6178	0.994	0	Up
GO:0006260	DNA replication	-4.5597	0.857	0.516	Up
GO:1901565	organonitrogen compound catabolic process	-4.5578	0.825	0.521	Up
GO:0010257	NADH dehydrogenase complex assembly	-4.5572	0.93	0.121	Up
GO:0032981	mitochondrial respiratory chain complex I assembly	-4.5572	0.891	0.579	Up
GO:0002479	antigen processing and presentation of exogenous peptide antigen via MHC class I, TAP-dependent	-4.5466	0.914	0.335	Up
GO:0051186	cofactor metabolic process	-4.5382	0.955	0.055	Up
GO:0044270	cellular nitrogen compound catabolic process	-4.5316	0.855	0.576	Up
GO:0019439	aromatic compound catabolic process	-4.5169	0.861	0.588	Up
GO:0015833	peptide transport	-4.4919	0.945	0.225	Up
GO:0070498	interleukin-1-mediated signaling pathway	-4.3953	0.928	0.069	Up
GO:0016052	carbohydrate catabolic process	-4.3953	0.907	0.464	Up
GO:0061418	regulation of transcription from RNA polymerase II promoter in response to hypoxia	-4.3861	0.822	0.476	Up
GO:0043902	positive regulation of multi-organism process	-4.3756	0.917	0.408	Up
GO:0031329	regulation of cellular catabolic process	-4.3179	0.87	0.578	Up
GO:1901700	response to oxygen-containing compound	-4.281	0.94	0.4	Up
GO:0046700	heterocycle catabolic process	-4.2577	0.86	0.585	Up
GO:0019882	antigen processing and presentation	-4.2377	0.922	0.382	Up
GO:0046394	carboxylic acid biosynthetic process	-4.2261	0.815	0.694	Up
GO:1901361	organic cyclic compound catabolic process	-4.142	0.868	0.539	Up
GO:0051179	localization	-4.0821	0.996	0	Up
GO:0051641	cellular localization	-4.0189	0.947	0.42	Up
GO:0006839	mitochondrial transport	-4.0125	0.951	0.23	Up
GO:0005975	carbohydrate metabolic process	-4.0045	0.957	0.046	Up
GO:0060218	hematopoietic stem cell differentiation	-4.0045	0.911	0.287	Up
GO:0000302	response to reactive oxygen species	-4.0008	0.916	0.302	Up
GO:0019646	aerobic electron transport chain	-4.0008	0.904	0.571	Up
GO:0033043	regulation of organelle organization	-3.9777	0.879	0.557	Up
GO:1902036	regulation of hematopoietic stem cell differentiation	-3.9693	0.909	0.694	Up
GO:0070555	response to interleukin-1	-3.8458	0.948	0.494	Up
GO:0071702	organic substance transport	-3.8458	0.935	0.547	Up
GO:0090263	positive regulation of canonical Wnt signaling pathway	-3.8301	0.91	0.264	Up
GO:0051098	regulation of binding	-3.8289	0.977	0.025	Up
GO:0065003	macromolecular complex assembly	-3.8289	0.915	0.507	Up
GO:0044419	interspecies interaction between organisms	-3.8256	0.941	0.511	Up
GO:0031146	SCF-dependent proteasomal ubiquitin-dependent protein catabolic process	-3.7525	0.886	0.686	Up
GO:0006979	response to oxidative stress	-3.7005	0.929	0.241	Up
GO:2000116	regulation of cysteine-type endopeptidase activity	-3.7005	0.915	0.418	Up
GO:0050830	defense response to Gram-positive bacterium	-3.6952	0.888	0.683	Up
GO:0072655	establishment of protein localization to mitochondrion	-3.6914	0.924	0.209	Up
GO:0010821	regulation of mitochondrion organization	-3.5849	0.869	0.682	Up
GO:0070585	protein localization to mitochondrion	-3.4993	0.932	0.617	Up
GO:0008152	metabolic process	-3.4814	0.998	0	Up
GO:0043388	positive regulation of DNA binding	-3.4755	0.979	0.296	Up
GO:1905462	regulation of DNA duplex unwinding	-3.4614	0.894	0.46	Up
GO:0043620	regulation of DNA-templated transcription in response to stress	-3.4508	0.829	0.501	Up
GO:0043488	regulation of mRNA stability	-3.3839	0.911	0.228	Up
GO:0006793	phosphorus metabolic process	-3.3679	0.941	0.139	Up
GO:0002227	innate immune response in mucosa	-3.3679	0.882	0.358	Up
GO:0006796	phosphate-containing compound metabolic process	-3.3405	0.883	0.622	Up
GO:0006732	coenzyme metabolic process	-3.3289	0.951	0.054	Up
GO:0044267	cellular protein metabolic process	-3.3241	0.91	0.243	Up
GO:0031536	positive regulation of exit from mitosis	-3.3168	0.801	0.58	Up
GO:0006007	glucose catabolic process	-3.3061	0.841	0.59	Up
GO:0098869	cellular oxidant detoxification	-3.3051	0.946	0.181	Up
GO:0031349	positive regulation of defense response	-3.278	0.88	0.438	Up
GO:0009132	nucleoside diphosphate metabolic process	-3.278	0.793	0.666	Up
GO:0006508	proteolysis	-3.2482	0.931	0.439	Up
GO:0046826	negative regulation of protein export from nucleus	-3.2305	0.922	0.656	Up
GO:0001816	cytokine production	-3.2238	0.981	0.016	Up
GO:0043687	post-translational protein modification	-3.2194	0.942	0.172	Up
GO:0065004	protein-DNA complex assembly	-3.1729	0.922	0.627	Up
GO:0034641	cellular nitrogen compound metabolic process	-3.1683	0.884	0.365	Up
GO:0016485	protein processing	-3.1342	0.933	0.469	Up
GO:0009058	biosynthetic process	-3.1306	0.949	0.201	Up
GO:0006611	protein export from nucleus	-3.124	0.93	0.417	Up
GO:0051673	membrane disruption in other organism	-3.0614	0.922	0.642	Up
GO:0097237	cellular response to toxic substance	-3.0458	0.951	0.674	Up
GO:0033865	nucleoside bisphosphate metabolic process	-3.0441	0.815	0.588	Up
GO:0034032	purine nucleoside bisphosphate metabolic process	-3.0441	0.793	0.62	Up
GO:0051656	establishment of organelle localization	-3.0344	0.934	0.396	Up
GO:0044403	symbiosis, encompassing mutualism through parasitism	-3.0303	0.929	0.665	Up
GO:0006310	DNA recombination	-3.0266	0.864	0.659	Up
GO:0043900	regulation of multi-organism process	-3.0182	0.934	0.562	Up
GO:0043525	positive regulation of neuron apoptotic process	-3.0172	0.937	0.037	Up
GO:0022616	DNA strand elongation	-3.0105	0.89	0.369	Up
GO:0010638	positive regulation of organelle organization	-3.0105	0.862	0.391	Up
GO:0006165	nucleoside diphosphate phosphorylation	-2.9943	0.795	0.65	Up
GO:0044249	cellular biosynthetic process	-2.9696	0.905	0.199	Up
GO:0002244	hematopoietic progenitor cell differentiation	-2.955	0.9	0.505	Up
GO:0051640	organelle localization	-2.9536	0.938	0.45	Up
GO:0051702	interaction with symbiont	-2.9442	0.942	0.372	Up
GO:0033108	mitochondrial respiratory chain complex assembly	-2.9442	0.888	0.599	Up
GO:0046939	nucleotide phosphorylation	-2.9354	0.797	0.655	Up
GO:0043248	proteasome assembly	-2.9065	0.937	0.509	Up
GO:0018198	peptidyl-cysteine modification	-2.8909	0.948	0.198	Up
GO:0071824	protein-DNA complex subunit organization	-2.8676	0.932	0.337	Up
GO:1901136	carbohydrate derivative catabolic process	-2.8468	0.875	0.55	Up
GO:1904350	regulation of protein catabolic process in the vacuole	-2.8399	0.895	0.461	Up
GO:0006954	inflammatory response	-2.8382	0.906	0.631	Up
GO:1990266	neutrophil migration	-2.8315	0.88	0.344	Up
GO:0002833	positive regulation of response to biotic stimulus	-2.8133	0.897	0.469	Up
GO:0072527	pyrimidine-containing compound metabolic process	-2.8068	0.887	0.327	Up
GO:0033157	regulation of intracellular protein transport	-2.8068	0.905	0.551	Up
GO:0046677	response to antibiotic	-2.8065	0.958	0.195	Up
GO:0045185	maintenance of protein location	-2.8029	0.919	0.341	Up
GO:0002888	positive regulation of myeloid leukocyte mediated immunity	-2.8029	0.899	0.642	Up
GO:2001235	positive regulation of apoptotic signaling pathway	-2.7863	0.895	0.626	Up
GO:0048518	positive regulation of biological process	-7.2122	0.906	0.075	Down
GO:0002376	immune system process	-7.1005	0.995	0	Down
GO:0019221	cytokine-mediated signaling pathway	-7.1005	0.775	0.464	Down
GO:0034097	response to cytokine	-6.9651	0.876	0	Down
GO:0048584	positive regulation of response to stimulus	-6.9651	0.735	0.451	Down
GO:0048522	positive regulation of cellular process	-6.9651	0.786	0.479	Down
GO:0051707	response to other organism	-6.6372	0.894	0.118	Down
GO:0001816	cytokine production	-6.6372	0.962	0.204	Down
GO:0006955	immune response	-6.6372	0.734	0.579	Down
GO:0002520	immune system development	-6.6151	0.79	0.481	Down
GO:0002682	regulation of immune system process	-6.5889	0.742	0.653	Down
GO:0009607	response to biotic stimulus	-6.5778	0.929	0.12	Down
GO:0006952	defense response	-6.5778	0.892	0.431	Down
GO:0006950	response to stress	-6.3394	0.911	0.159	Down
GO:0001817	regulation of cytokine production	-6.3	0.881	0	Down
GO:0071310	cellular response to organic substance	-6.1117	0.838	0.59	Down
GO:0007249	I-kappaB kinase/NF-kappaB signaling	-6.0823	0.857	0.099	Down
GO:0030097	hemopoiesis	-6.0823	0.775	0.21	Down
GO:0031325	positive regulation of cellular metabolic process	-6.0823	0.695	0.526	Down
GO:0032101	regulation of response to external stimulus	-6.0507	0.819	0.596	Down
GO:0031347	regulation of defense response	-6.0465	0.795	0.114	Down
GO:0007166	cell surface receptor signaling pathway	-6.0379	0.814	0.242	Down
GO:0046649	lymphocyte activation	-6.0021	0.757	0.469	Down
GO:0048583	regulation of response to stimulus	-5.9859	0.851	0.233	Down
GO:0010033	response to organic substance	-5.7868	0.869	0.447	Down
GO:0009893	positive regulation of metabolic process	-5.7435	0.749	0.537	Down
GO:0043123	positive regulation of I-kappaB kinase/NF-kappaB signaling	-5.5848	0.757	0.367	Down
GO:0001775	cell activation	-5.3732	0.97	0.03	Down
GO:0009605	response to external stimulus	-5.2806	0.919	0.196	Down
GO:0002399	MHC class II protein complex assembly	-5.1868	0.973	0	Down
GO:0051246	regulation of protein metabolic process	-5.1834	0.784	0.312	Down
GO:0006468	protein phosphorylation	-5.1834	0.825	0.435	Down
GO:0080134	regulation of response to stress	-5.1749	0.802	0.515	Down
GO:0051347	positive regulation of transferase activity	-4.9665	0.878	0.039	Down
GO:0032103	positive regulation of response to external stimulus	-4.955	0.769	0.516	Down
GO:0002764	immune response-regulating signaling pathway	-4.952	0.642	0.462	Down
GO:0070887	cellular response to chemical stimulus	-4.952	0.855	0.594	Down
GO:0044093	positive regulation of molecular function	-4.6985	0.885	0.53	Down
GO:0070661	leukocyte proliferation	-4.6285	0.946	0.014	Down
GO:0043085	positive regulation of catalytic activity	-4.6133	0.875	0.695	Down
GO:0031323	regulation of cellular metabolic process	-4.5967	0.771	0.44	Down
GO:0023056	positive regulation of signaling	-4.492	0.794	0.405	Down
GO:0051247	positive regulation of protein metabolic process	-4.4272	0.694	0.675	Down
GO:0010647	positive regulation of cell communication	-4.3995	0.784	0.41	Down
GO:0035556	intracellular signal transduction	-4.3982	0.816	0.388	Down
GO:0070665	positive regulation of leukocyte proliferation	-4.373	0.804	0.429	Down
GO:0009967	positive regulation of signal transduction	-4.2403	0.694	0.62	Down
GO:0006464	cellular protein modification process	-4.24	0.848	0.619	Down
GO:0002396	MHC protein complex assembly	-4.1578	0.979	0.393	Down
GO:0019886	antigen processing and presentation of exogenous peptide antigen via MHC class II	-4.0938	0.817	0.358	Down
GO:0032270	positive regulation of cellular protein metabolic process	-4.0149	0.675	0.665	Down
GO:0060333	interferon-gamma-mediated signaling pathway	-3.9381	0.689	0.697	Down
GO:0019882	antigen processing and presentation	-3.8788	0.833	0.402	Down
GO:0010562	positive regulation of phosphorus metabolic process	-3.8788	0.702	0.62	Down
GO:0002833	positive regulation of response to biotic stimulus	-3.8788	0.809	0.621	Down
GO:0043900	regulation of multi-organism process	-3.8436	0.94	0.043	Down
GO:0051171	regulation of nitrogen compound metabolic process	-3.8242	0.788	0.54	Down
GO:0051174	regulation of phosphorus metabolic process	-3.7795	0.785	0.596	Down
GO:0002250	adaptive immune response	-3.7227	0.765	0.546	Down
GO:0019538	protein metabolic process	-3.605	0.916	0.14	Down
GO:1902531	regulation of intracellular signal transduction	-3.5102	0.768	0.69	Down
GO:0009966	regulation of signal transduction	-3.496	0.758	0.674	Down
GO:0044267	cellular protein metabolic process	-3.4907	0.861	0.488	Down
GO:1901222	regulation of NIK/NF-kappaB signaling	-3.3081	0.843	0.403	Down
GO:0002252	immune effector process	-3.3081	0.798	0.627	Down
GO:0043412	macromolecule modification	-3.2446	0.922	0.23	Down
GO:2000116	regulation of cysteine-type endopeptidase activity	-3.2151	0.786	0.441	Down
GO:0071229	cellular response to acid chemical	-3.187	0.882	0.288	Down
GO:0002577	regulation of antigen processing and presentation	-3.187	0.788	0.696	Down
GO:0032651	regulation of interleukin-1 beta production	-3.1857	0.903	0.68	Down
GO:0080090	regulation of primary metabolic process	-3.1813	0.778	0.608	Down
GO:0051338	regulation of transferase activity	-3.1759	0.889	0.572	Down
GO:0043902	positive regulation of multi-organism process	-3.1286	0.877	0.448	Down
GO:0030163	protein catabolic process	-3.0902	0.881	0	Down
GO:1901564	organonitrogen compound metabolic process	-3.0784	0.924	0.213	Down
GO:0016310	phosphorylation	-3.0784	0.887	0.655	Down
GO:0000122	negative regulation of transcription from RNA polymerase II promoter	-3.0543	0.777	0.095	Down
GO:0050865	regulation of cell activation	-2.9544	0.829	0.7	Down
GO:0045428	regulation of nitric oxide biosynthetic process	-2.9319	0.839	0.234	Down
GO:0034340	response to type I interferon	-2.9195	0.738	0.665	Down
GO:0038061	NIK/NF-kappaB signaling	-2.9141	0.869	0.352	Down
GO:0019222	regulation of metabolic process	-2.8864	0.89	0.151	Down
GO:1905232	cellular response to L-glutamate	-2.8295	0.903	0.595	Down
GO:0008283	cell proliferation	-2.775	0.983	0.019	Down
GO:0006355	regulation of transcription, DNA-templated	-2.775	0.735	0.524	Down
GO:0002604	regulation of dendritic cell antigen processing and presentation	-2.775	0.798	0.659	Down
GO:0090025	regulation of monocyte chemotaxis	-2.7718	0.715	0.57	Down
GO:0051704	multi-organism process	-2.7519	0.995	0	Down
GO:0002819	regulation of adaptive immune response	-2.7425	0.713	0.653	Down
GO:0048523	negative regulation of cellular process	-2.7375	0.869	0.426	Down
GO:0010628	positive regulation of gene expression	-2.7066	0.717	0.692	Down
GO:0045723	positive regulation of fatty acid biosynthetic process	-2.676	0.811	0.203	Down
GO:0008284	positive regulation of cell proliferation	-2.676	0.791	0.559	Down
GO:0070423	nucleotide-binding oligomerization domain containing signaling pathway	-2.676	0.664	0.563	Down
GO:0010646	regulation of cell communication	-2.6387	0.873	0.355	Down
GO:0045893	positive regulation of transcription, DNA-templated	-2.6387	0.685	0.657	Down
GO:0002468	dendritic cell antigen processing and presentation	-2.6115	0.851	0.665	Down
GO:0006357	regulation of transcription from RNA polymerase II promoter	-2.6115	0.764	0.696	Down
GO:0035872	nucleotide-binding domain, leucine rich repeat containing receptor signaling pathway	-2.6083	0.888	0.659	Down
GO:0034405	response to fluid shear stress	-2.6058	0.93	0.258	Down
GO:0009889	regulation of biosynthetic process	-2.6058	0.79	0.537	Down
GO:0033993	response to lipid	-2.6058	0.875	0.598	Down
GO:0071396	cellular response to lipid	-2.5809	0.863	0.515	Down
GO:0042221	response to chemical	-2.57	0.909	0.242	Down
GO:0030155	regulation of cell adhesion	-2.5676	0.88	0.05	Down
GO:0000165	MAPK cascade	-2.5676	0.716	0.681	Down
GO:0060337	type I interferon signaling pathway	-2.5225	0.691	0.692	Down
GO:1905664	regulation of calcium ion import across plasma membrane	-2.5221	0.945	0.027	Down
GO:1902951	negative regulation of dendritic spine maintenance	-2.5221	0.927	0.185	Down
GO:0046898	response to cycloheximide	-2.5172	0.914	0.268	Down
GO:1901565	organonitrogen compound catabolic process	-2.5014	0.916	0.572	Down
GO:0001101	response to acid chemical	-2.4943	0.902	0.308	Down
GO:0051092	positive regulation of NF-kappaB transcription factor activity	-2.4897	0.776	0.484	Down
GO:0009057	macromolecule catabolic process	-2.4805	0.911	0.689	Down
GO:0016567	protein ubiquitination	-2.479	0.877	0.253	Down
GO:0050790	regulation of catalytic activity	-2.4621	0.881	0.696	Down
GO:0009894	regulation of catabolic process	-2.443	0.836	0.583	Down
GO:0048024	regulation of mRNA splicing, via spliceosome	-2.4019	0.852	0.275	Down
GO:0023051	regulation of signaling	-2.4019	0.881	0.358	Down
GO:0023014	signal transduction by protein phosphorylation	-2.3634	0.727	0.686	Down
GO:0032870	cellular response to hormone stimulus	-2.361	0.853	0.527	Down
GO:0007165	signal transduction	-2.3157	0.791	0.454	Down
GO:1901652	response to peptide	-2.3043	0.871	0.623	Down
GO:0097012	response to granulocyte macrophage colony-stimulating factor	-2.2701	0.901	0.54	Down
GO:0097011	cellular response to granulocyte macrophage colony-stimulating factor stimulus	-2.2701	0.89	0.564	Down
GO:0007162	negative regulation of cell adhesion	-2.2701	0.858	0.593	Down
GO:0031057	negative regulation of histone modification	-2.2577	0.81	0.454	Down
GO:0006612	protein targeting to membrane	-2.2541	0.963	0.277	Down
GO:0060548	negative regulation of cell death	-2.246	0.873	0.512	Down
GO:0048585	negative regulation of response to stimulus	-2.246	0.796	0.519	Down
GO:0042180	cellular ketone metabolic process	-2.2398	0.932	0.325	Down
GO:0065009	regulation of molecular function	-2.2234	0.932	0.09	Down
GO:0002830	positive regulation of type 2 immune response	-2.217	0.723	0.517	Down
GO:0071409	cellular response to cycloheximide	-2.2157	0.905	0.544	Down
GO:0060255	regulation of macromolecule metabolic process	-2.2088	0.772	0.609	Down
GO:0097191	extrinsic apoptotic signaling pathway	-2.2073	0.844	0.169	Down
GO:0051239	regulation of multicellular organismal process	-2.2066	0.899	0.199	Down
GO:0002821	positive regulation of adaptive immune response	-2.1904	0.679	0.674	Down
GO:2001240	negative regulation of extrinsic apoptotic signaling pathway in absence of ligand	-2.1889	0.821	0.618	Down
GO:1901701	cellular response to oxygen-containing compound	-2.1889	0.857	0.685	Down
GO:2001057	reactive nitrogen species metabolic process	-2.1842	0.954	0.127	Down
GO:0071498	cellular response to fluid shear stress	-2.1842	0.923	0.242	Down
GO:0043331	response to dsRNA	-2.1664	0.898	0.412	Down
GO:0009890	negative regulation of biosynthetic process	-2.1664	0.788	0.588	Down
GO:0002703	regulation of leukocyte mediated immunity	-2.1625	0.763	0.567	Down
GO:0035914	skeletal muscle cell differentiation	-2.161	0.953	0.31	Down
GO:1901698	response to nitrogen compound	-2.161	0.889	0.458	Down
GO:0019219	regulation of nucleobase-containing compound metabolic process	-2.1463	0.757	0.681	Down
GO:0008219	cell death	-2.1397	0.968	0.075	Down
GO:0051241	negative regulation of multicellular organismal process	-2.1397	0.871	0.51	Down
GO:0023052	signaling	-2.1378	0.996	0	Down
GO:0038203	TORC2 signaling	-2.1218	0.899	0.268	Down
GO:0030522	intracellular receptor signaling pathway	-2.1152	0.868	0.174	Down
GO:0002697	regulation of immune effector process	-2.1083	0.743	0.625	Down
GO:0034762	regulation of transmembrane transport	-2.0882	0.928	0.361	Down
GO:0048519	negative regulation of biological process	-2.081	0.909	0.134	Down
GO:0042136	neurotransmitter biosynthetic process	-2.073	0.933	0.16	Down
GO:0048386	positive regulation of retinoic acid receptor signaling pathway	-2.073	0.83	0.207	Down
GO:0031345	negative regulation of cell projection organization	-2.073	0.902	0.594	Down
GO:0033554	cellular response to stress	-2.0709	0.872	0.521	Down
GO:0070936	protein K48-linked ubiquitination	-2.0673	0.912	0.627	Down
GO:1901700	response to oxygen-containing compound	-2.0664	0.881	0.511	Down
GO:0043484	regulation of RNA splicing	-2.0664	0.85	0.687	Down
GO:0036066	protein O-linked fucosylation	-2.065	0.899	0.167	Down
GO:1903311	regulation of mRNA metabolic process	-2.0399	0.846	0.6	Down
GO:0070673	response to interleukin-18	-2.0307	0.903	0.53	Down
GO:0031329	regulation of cellular catabolic process	-2.0307	0.829	0.559	Down
GO:0090360	platelet-derived growth factor production	-2.0217	0.956	0.525	Down
GO:0090361	regulation of platelet-derived growth factor production	-2.0217	0.926	0.525	Down
GO:0006793	phosphorus metabolic process	-2.0172	0.936	0.064	Down
GO:0032663	regulation of interleukin-2 production	-2.0172	0.907	0.685	Down
GO:0046325	negative regulation of glucose import	-2.0164	0.931	0.37	Down
GO:0001692	histamine metabolic process	-2.0127	0.951	0.121	Down

## Sheet: Transcriptomics-DV
term_ID	description	log10.p.value	uniqueness	dispensability	Direction
GO:0070125	mitochondrial translational elongation	-32.224	0.811	0	Up
GO:0006415	translational termination	-28.5282	0.797	0.61	Up
GO:0032543	mitochondrial translation	-28.048	0.806	0.63	Up
GO:0051707	response to other organism	-25.9876	0.904	0	Up
GO:0009607	response to biotic stimulus	-25.8989	0.944	0.12	Up
GO:0060337	type I interferon signaling pathway	-25.122	0.759	0.085	Up
GO:0034340	response to type I interferon	-24.6192	0.783	0.544	Up
GO:0043900	regulation of multi-organism process	-23.607	0.94	0	Up
GO:0006414	translational elongation	-23.3547	0.844	0.651	Up
GO:0042590	antigen processing and presentation of exogenous peptide antigen via MHC class I	-22.7939	0.876	0.28	Up
GO:0002252	immune effector process	-21.5348	0.852	0.524	Up
GO:0006955	immune response	-20.5709	0.806	0.627	Up
GO:0019221	cytokine-mediated signaling pathway	-19.6245	0.836	0.692	Up
GO:0044419	interspecies interaction between organisms	-19.5192	0.952	0.562	Up
GO:0034097	response to cytokine	-18.8047	0.904	0.357	Up
GO:0006952	defense response	-18.5312	0.89	0.312	Up
GO:0051704	multi-organism process	-17.4141	0.995	0	Up
GO:0006950	response to stress	-17.3382	0.932	0.159	Up
GO:0031145	anaphase-promoting complex-dependent catabolic process	-17.1047	0.876	0.168	Up
GO:0043312	neutrophil degranulation	-16.6498	0.758	0.42	Up
GO:0016032	viral process	-16.3087	0.935	0.659	Up
GO:0045088	regulation of innate immune response	-16.1668	0.753	0.619	Up
GO:0043603	cellular amide metabolic process	-15.6381	0.901	0.194	Up
GO:0043933	macromolecular complex subunit organization	-15.0972	0.945	0.244	Up
GO:0034655	nucleobase-containing compound catabolic process	-14.9206	0.836	0.471	Up
GO:0010389	regulation of G2/M transition of mitotic cell cycle	-14.7895	0.845	0.036	Up
GO:0006521	regulation of cellular amino acid metabolic process	-14.5933	0.815	0.575	Up
GO:0043604	amide biosynthetic process	-14.5765	0.865	0.689	Up
GO:0045333	cellular respiration	-14.4599	0.877	0.043	Up
GO:0070498	interleukin-1-mediated signaling pathway	-14.1775	0.878	0.545	Up
GO:0046700	heterocycle catabolic process	-13.8617	0.857	0.575	Up
GO:0044270	cellular nitrogen compound catabolic process	-13.829	0.851	0.585	Up
GO:0034641	cellular nitrogen compound metabolic process	-13.7784	0.875	0.282	Up
GO:0002376	immune system process	-13.7351	0.995	0	Up
GO:0002833	positive regulation of response to biotic stimulus	-13.7001	0.884	0.621	Up
GO:1902036	regulation of hematopoietic stem cell differentiation	-13.6893	0.849	0.691	Up
GO:0061418	regulation of transcription from RNA polymerase II promoter in response to hypoxia	-13.65	0.775	0.29	Up
GO:0006520	cellular amino acid metabolic process	-13.4997	0.812	0.383	Up
GO:1901361	organic cyclic compound catabolic process	-13.2623	0.866	0.533	Up
GO:0019439	aromatic compound catabolic process	-13.2262	0.857	0.588	Up
GO:0019882	antigen processing and presentation	-13.1533	0.879	0.311	Up
GO:1901532	regulation of hematopoietic progenitor cell differentiation	-13.0392	0.839	0.244	Up
GO:0031146	SCF-dependent proteasomal ubiquitin-dependent protein catabolic process	-12.9555	0.877	0.686	Up
GO:0000278	mitotic cell cycle	-12.9049	0.865	0.66	Up
GO:0009605	response to external stimulus	-12.726	0.937	0.196	Up
GO:0042254	ribosome biogenesis	-12.6158	0.944	0.382	Up
GO:0031347	regulation of defense response	-11.7625	0.84	0.677	Up
GO:0060333	interferon-gamma-mediated signaling pathway	-11.5497	0.758	0.697	Up
GO:0022613	ribonucleoprotein complex biogenesis	-11.5248	0.947	0.143	Up
GO:0007005	mitochondrion organization	-11.2325	0.937	0.308	Up
GO:0044770	cell cycle phase transition	-11.2023	0.863	0.56	Up
GO:0035455	response to interferon-alpha	-11.1084	0.912	0.479	Up
GO:1901566	organonitrogen compound biosynthetic process	-11.1084	0.851	0.551	Up
GO:0006091	generation of precursor metabolites and energy	-10.9239	0.954	0.05	Up
GO:0050852	T cell receptor signaling pathway	-10.8317	0.774	0.642	Up
GO:0007049	cell cycle	-10.7901	0.959	0.061	Up
GO:0022411	cellular component disassembly	-10.7059	0.931	0.179	Up
GO:0010033	response to organic substance	-10.3536	0.899	0.447	Up
GO:0044281	small molecule metabolic process	-10.2844	0.891	0.318	Up
GO:0043488	regulation of mRNA stability	-10.1604	0.919	0.163	Up
GO:0050776	regulation of immune response	-10.0913	0.772	0.687	Up
GO:0038061	NIK/NF-kappaB signaling	-9.8827	0.923	0.14	Up
GO:0032103	positive regulation of response to external stimulus	-9.5943	0.874	0.516	Up
GO:0070555	response to interleukin-1	-9.5782	0.898	0.563	Up
GO:0035456	response to interferon-beta	-9.4645	0.911	0.485	Up
GO:0034660	ncRNA metabolic process	-9.3469	0.885	0.141	Up
GO:0006259	DNA metabolic process	-9.0647	0.879	0.284	Up
GO:0043620	regulation of DNA-templated transcription in response to stress	-8.9577	0.805	0.389	Up
GO:0044237	cellular metabolic process	-8.9352	0.938	0.071	Up
GO:2000736	regulation of stem cell differentiation	-8.8199	0.939	0.343	Up
GO:0055086	nucleobase-containing small molecule metabolic process	-8.609	0.816	0.532	Up
GO:0009308	amine metabolic process	-8.3164	0.892	0.401	Up
GO:0010499	proteasomal ubiquitin-independent protein catabolic process	-8.3014	0.903	0.531	Up
GO:0006082	organic acid metabolic process	-8.2873	0.847	0.629	Up
GO:0051301	cell division	-8.1735	0.964	0.044	Up
GO:0071310	cellular response to organic substance	-8.1593	0.876	0.59	Up
GO:1902850	microtubule cytoskeleton organization involved in mitosis	-8.1282	0.841	0.548	Up
GO:0051276	chromosome organization	-8.1182	0.937	0.399	Up
GO:0006732	coenzyme metabolic process	-8.0843	0.938	0.054	Up
GO:1901564	organonitrogen compound metabolic process	-8.0658	0.901	0.365	Up
GO:0065003	macromolecular complex assembly	-7.9162	0.925	0.491	Up
GO:0048285	organelle fission	-7.8	0.937	0.403	Up
GO:0007346	regulation of mitotic cell cycle	-7.7901	0.844	0.628	Up
GO:0000819	sister chromatid segregation	-7.7525	0.83	0.608	Up
GO:0044248	cellular catabolic process	-7.693	0.874	0.664	Up
GO:0007059	chromosome segregation	-7.6163	0.966	0.047	Up
GO:0009262	deoxyribonucleotide metabolic process	-7.5423	0.843	0.195	Up
GO:0070887	cellular response to chemical stimulus	-7.52	0.889	0.594	Up
GO:0043687	post-translational protein modification	-7.4788	0.934	0.172	Up
GO:0006974	cellular response to DNA damage stimulus	-7.4463	0.882	0.501	Up
GO:0033554	cellular response to stress	-7.3275	0.878	0.521	Up
GO:0060071	Wnt signaling pathway, planar cell polarity pathway	-7.2534	0.853	0.348	Up
GO:0002244	hematopoietic progenitor cell differentiation	-7.2127	0.847	0.502	Up
GO:0051186	cofactor metabolic process	-7.2035	0.953	0.055	Up
GO:0009056	catabolic process	-7.1993	0.956	0.113	Up
GO:0001775	cell activation	-7.1201	0.96	0.072	Up
GO:0070646	protein modification by small protein removal	-6.9486	0.91	0.634	Up
GO:0019692	deoxyribose phosphate metabolic process	-6.9264	0.926	0.395	Up
GO:0016579	protein deubiquitination	-6.8312	0.91	0.432	Up
GO:0080134	regulation of response to stress	-6.7964	0.859	0.488	Up
GO:0034622	cellular macromolecular complex assembly	-6.7934	0.927	0.647	Up
GO:0009117	nucleotide metabolic process	-6.7421	0.789	0.649	Up
GO:0044271	cellular nitrogen compound biosynthetic process	-6.742	0.864	0.491	Up
GO:0006261	DNA-dependent DNA replication	-6.6891	0.864	0.611	Up
GO:0006418	tRNA aminoacylation for protein translation	-6.6211	0.791	0.652	Up
GO:0000209	protein polyubiquitination	-6.5503	0.918	0.629	Up
GO:0002682	regulation of immune system process	-6.5022	0.832	0.653	Up
GO:0090305	nucleic acid phosphodiester bond hydrolysis	-6.475	0.897	0.226	Up
GO:0007164	establishment of tissue polarity	-6.428	0.969	0	Up
GO:0032606	type I interferon production	-6.428	0.949	0.634	Up
GO:0032101	regulation of response to external stimulus	-6.4207	0.882	0.596	Up
GO:0009394	2'-deoxyribonucleotide metabolic process	-6.3474	0.837	0.488	Up
GO:0071840	cellular component organization or biogenesis	-6.3291	0.996	0	Up
GO:0006260	DNA replication	-6.3244	0.863	0.226	Up
GO:0042180	cellular ketone metabolic process	-6.3185	0.872	0.456	Up
GO:0016072	rRNA metabolic process	-6.3104	0.88	0.661	Up
GO:0009058	biosynthetic process	-6.2958	0.947	0.201	Up
GO:0006996	organelle organization	-6.2922	0.943	0.37	Up
GO:0060700	regulation of ribonuclease activity	-6.2363	0.906	0.323	Up
GO:0001816	cytokine production	-6.2348	0.966	0.013	Up
GO:0046483	heterocycle metabolic process	-6.1309	0.93	0.193	Up
GO:0044249	cellular biosynthetic process	-6.1271	0.903	0.553	Up
GO:0031329	regulation of cellular catabolic process	-6.0858	0.863	0.577	Up
GO:0006882	cellular zinc ion homeostasis	-6.0431	0.952	0.225	Up
GO:0043038	amino acid activation	-6.0287	0.842	0.657	Up
GO:0010257	NADH dehydrogenase complex assembly	-5.972	0.938	0.315	Up
GO:0032981	mitochondrial respiratory chain complex I assembly	-5.972	0.92	0.579	Up
GO:0032479	regulation of type I interferon production	-5.9636	0.924	0.266	Up
GO:0006139	nucleobase-containing compound metabolic process	-5.9291	0.857	0.528	Up
GO:1901576	organic substance biosynthetic process	-5.9279	0.913	0.618	Up
GO:0044267	cellular protein metabolic process	-5.9082	0.899	0.243	Up
GO:0016071	mRNA metabolic process	-5.8487	0.882	0.288	Up
GO:0009113	purine nucleobase biosynthetic process	-5.8211	0.838	0.444	Up
GO:1903311	regulation of mRNA metabolic process	-5.7853	0.876	0.231	Up
GO:0009112	nucleobase metabolic process	-5.7853	0.83	0.487	Up
GO:0033108	mitochondrial respiratory chain complex assembly	-5.7663	0.917	0.599	Up
GO:0070482	response to oxygen levels	-5.7055	0.932	0.545	Up
GO:1903706	regulation of hemopoiesis	-5.7044	0.804	0.665	Up
GO:0032069	regulation of nuclease activity	-5.6762	0.9	0.146	Up
GO:0006725	cellular aromatic compound metabolic process	-5.6569	0.93	0.199	Up
GO:0070647	protein modification by small protein conjugation or removal	-5.5517	0.914	0.387	Up
GO:0046903	secretion	-5.5121	0.96	0.449	Up
GO:0010273	detoxification of copper ion	-5.4563	0.919	0.59	Up
GO:0009894	regulation of catabolic process	-5.3962	0.876	0.539	Up
GO:0008152	metabolic process	-5.3574	0.998	0	Up
GO:1901360	organic cyclic compound metabolic process	-5.3431	0.942	0.198	Up
GO:0036388	pre-replicative complex assembly	-5.2738	0.868	0.627	Up
GO:0061687	detoxification of inorganic compound	-5.2677	0.945	0.158	Up
GO:0097501	stress response to metal ion	-5.2677	0.921	0.177	Up
GO:0000724	double-strand break repair via homologous recombination	-5.2408	0.806	0.588	Up
GO:0001738	morphogenesis of a polarized epithelium	-5.2033	0.963	0.687	Up
GO:0006403	RNA localization	-5.1423	0.982	0	Up
GO:0002520	immune system development	-5.1274	0.837	0.453	Up
GO:0006807	nitrogen compound metabolic process	-5.111	0.946	0.212	Up
GO:0042221	response to chemical	-5.0708	0.93	0.241	Up
GO:0065004	protein-DNA complex assembly	-5.0179	0.93	0.537	Up
GO:0039530	MDA-5 signaling pathway	-4.9959	0.759	0.549	Up
GO:0031100	animal organ regeneration	-4.9929	0.962	0.156	Up
GO:0098586	cellular response to virus	-4.9502	0.926	0.631	Up
GO:0072527	pyrimidine-containing compound metabolic process	-4.8673	0.885	0.327	Up
GO:0051204	protein insertion into mitochondrial membrane	-4.8305	0.906	0.547	Up
GO:0043632	modification-dependent macromolecule catabolic process	-4.8305	0.867	0.623	Up
GO:1901565	organonitrogen compound catabolic process	-4.7327	0.826	0.517	Up
GO:0055114	oxidation-reduction process	-4.6569	0.901	0.428	Up
GO:0044085	cellular component biogenesis	-4.6463	0.949	0.376	Up
GO:0006310	DNA recombination	-4.6304	0.869	0.659	Up
GO:0006913	nucleocytoplasmic transport	-4.6229	0.973	0.164	Up
GO:0051169	nuclear transport	-4.5232	0.975	0.575	Up
GO:0001906	cell killing	-4.518	0.994	0	Up
GO:0071294	cellular response to zinc ion	-4.4577	0.922	0.517	Up
GO:0060760	positive regulation of response to cytokine stimulus	-4.4234	0.86	0.504	Up
GO:0006839	mitochondrial transport	-4.4124	0.98	0.229	Up
GO:0010950	positive regulation of endopeptidase activity	-4.3763	0.882	0.459	Up
GO:0034656	nucleobase-containing small molecule catabolic process	-4.3763	0.825	0.621	Up
GO:0016043	cellular component organization	-4.2991	0.939	0.479	Up
GO:0006396	RNA processing	-4.2752	0.874	0.31	Up
GO:0001775	cell activation	-5.074	0.931	0.058	Down
GO:0035556	intracellular signal transduction	-4.3319	0.826	0.272	Down
GO:0043299	leukocyte degranulation	-4.2702	0.566	0	Down
GO:0006955	immune response	-3.9996	0.602	0.537	Down
GO:1902531	regulation of intracellular signal transduction	-3.9471	0.785	0.543	Down
GO:0002376	immune system process	-3.9205	0.971	0	Down
GO:0042113	B cell activation	-3.503	0.611	0.395	Down
GO:0030183	B cell differentiation	-3.503	0.639	0.678	Down
GO:0030163	protein catabolic process	-3.1126	0.721	0	Down
GO:0048583	regulation of response to stimulus	-2.6175	0.871	0.145	Down
GO:0019221	cytokine-mediated signaling pathway	-2.5077	0.828	0.016	Down
GO:0018105	peptidyl-serine phosphorylation	-2.5077	0.825	0.215	Down
GO:0044093	positive regulation of molecular function	-2.4421	0.938	0.047	Down
GO:0009893	positive regulation of metabolic process	-2.4421	0.841	0.067	Down
GO:1902532	negative regulation of intracellular signal transduction	-2.4421	0.803	0.206	Down
GO:1901223	negative regulation of NIK/NF-kappaB signaling	-2.4421	0.853	0.467	Down
GO:0006464	cellular protein modification process	-2.4125	0.781	0.408	Down
GO:0009966	regulation of signal transduction	-2.4107	0.78	0.69	Down
GO:0006468	protein phosphorylation	-2.4007	0.796	0.619	Down
GO:0001732	formation of cytoplasmic translation initiation complex	-2.3296	0.895	0.128	Down
GO:0018209	peptidyl-serine modification	-2.2459	0.83	0.605	Down
GO:0051056	regulation of small GTPase mediated signal transduction	-2.1538	0.814	0.542	Down
GO:0016192	vesicle-mediated transport	-2.1189	0.922	0.308	Down
GO:0050854	regulation of antigen receptor-mediated signaling pathway	-2.1189	0.628	0.331	Down
GO:0019538	protein metabolic process	-2.1042	0.892	0.14	Down
GO:0043401	steroid hormone mediated signaling pathway	-2.1042	0.86	0.445	Down
GO:0031323	regulation of cellular metabolic process	-2.1042	0.831	0.47	Down
GO:0050855	regulation of B cell receptor signaling pathway	-2.1042	0.661	0.627	Down
GO:0002682	regulation of immune system process	-2.1042	0.624	0.653	Down
GO:0080090	regulation of primary metabolic process	-2.0826	0.837	0.608	Down
GO:0031325	positive regulation of cellular metabolic process	-2.0384	0.824	0.459	Down
GO:0015770	sucrose transport	-2.0285	0.881	0.222	Down
GO:0015772	oligosaccharide transport	-2.0285	0.897	0.516	Down
GO:1900153	positive regulation of nuclear-transcribed mRNA catabolic process, deadenylation-dependent decay	-2.0218	0.764	0.496	Down

## Sheet: Proteomics-KD
term_ID	description	log10.p.value	uniqueness	dispensability	Direction
GO:0002526	acute inflammatory response	-13.9872	0.885	0.542	Up
GO:0006954	inflammatory response	-13.0447	0.876	0	Up
GO:0006953	acute-phase response	-12.292	0.89	0.585	Up
GO:0002252	immune effector process	-11.5655	0.859	0.529	Up
GO:0006952	defense response	-11.078	0.896	0.427	Up
GO:0002443	leukocyte mediated immunity	-10.3349	0.835	0	Up
GO:0006959	humoral immune response	-9.9894	0.838	0.425	Up
GO:0006955	immune response	-9.7567	0.809	0.627	Up
GO:0052548	regulation of endopeptidase activity	-9.0387	0.844	0	Up
GO:0016192	vesicle-mediated transport	-7.9535	0.872	0.327	Up
GO:0002376	immune system process	-7.9123	0.995	0	Up
GO:0051707	response to other organism	-7.9057	0.836	0.114	Up
GO:0009607	response to biotic stimulus	-7.8129	0.938	0.12	Up
GO:0046903	secretion	-7.6361	0.841	0.484	Up
GO:0051346	negative regulation of hydrolase activity	-7.6361	0.9	0.614	Up
GO:0006958	complement activation, classical pathway	-7.4521	0.706	0.636	Up
GO:0030162	regulation of proteolysis	-7.0138	0.878	0.582	Up
GO:0045055	regulated exocytosis	-6.7419	0.804	0	Up
GO:0001775	cell activation	-6.6714	0.968	0.061	Up
GO:0006950	response to stress	-6.4309	0.924	0.159	Up
GO:0001816	cytokine production	-6.1911	0.957	0.017	Up
GO:0002523	leukocyte migration involved in inflammatory response	-6.0968	0.773	0.424	Up
GO:0051336	regulation of hydrolase activity	-6.0968	0.902	0.532	Up
GO:0002274	myeloid leukocyte activation	-6.059	0.841	0.473	Up
GO:0044419	interspecies interaction between organisms	-6.0046	0.955	0	Up
GO:0048584	positive regulation of response to stimulus	-5.7884	0.799	0.238	Up
GO:2000427	positive regulation of apoptotic cell clearance	-5.4875	0.804	0.356	Up
GO:0070488	neutrophil aggregation	-5.4559	0.985	0.009	Up
GO:0097530	granulocyte migration	-5.4559	0.789	0.585	Up
GO:0050663	cytokine secretion	-5.3674	0.756	0.597	Up
GO:0006810	transport	-5.3502	0.854	0.496	Up
GO:0006508	proteolysis	-5.3254	0.948	0.254	Up
GO:0009605	response to external stimulus	-5.2563	0.93	0.196	Up
GO:0051234	establishment of localization	-5.2022	0.876	0.536	Up
GO:0051238	sequestering of metal ion	-4.9242	0.842	0.162	Up
GO:0002250	adaptive immune response	-4.9168	0.828	0.492	Up
GO:0008228	opsonization	-4.888	0.799	0.523	Up
GO:0050896	response to stimulus	-4.8117	0.997	0	Up
GO:0050729	positive regulation of inflammatory response	-4.7888	0.759	0.63	Up
GO:0032602	chemokine production	-4.5245	0.904	0.632	Up
GO:0044092	negative regulation of molecular function	-4.3816	0.91	0.55	Up
GO:0002682	regulation of immune system process	-4.3816	0.812	0.653	Up
GO:0002790	peptide secretion	-4.3634	0.819	0.595	Up
GO:0019835	cytolysis	-4.2994	0.992	0.002	Up
GO:0051248	negative regulation of protein metabolic process	-4.2994	0.87	0.496	Up
GO:0060326	cell chemotaxis	-4.2994	0.769	0.513	Up
GO:0051047	positive regulation of secretion	-4.2646	0.733	0.629	Up
GO:0051050	positive regulation of transport	-4.2405	0.753	0.664	Up
GO:0032119	sequestering of zinc ion	-4.2009	0.834	0.656	Up
GO:0050790	regulation of catalytic activity	-4.1933	0.901	0.645	Up
GO:0051246	regulation of protein metabolic process	-3.9217	0.883	0.37	Up
GO:0006909	phagocytosis	-3.8684	0.849	0.54	Up
GO:0070486	leukocyte aggregation	-3.7321	0.981	0.544	Up
GO:0050900	leukocyte migration	-3.7321	0.774	0.61	Up
GO:0051046	regulation of secretion	-3.7321	0.773	0.694	Up
GO:0031347	regulation of defense response	-3.7319	0.818	0.678	Up
GO:0051179	localization	-3.7291	0.996	0	Up
GO:0048518	positive regulation of biological process	-3.7073	0.931	0.066	Up
GO:0032269	negative regulation of cellular protein metabolic process	-3.6984	0.861	0.62	Up
GO:0051235	maintenance of location	-3.6652	0.842	0.283	Up
GO:0018119	peptidyl-cysteine S-nitrosylation	-3.6575	0.957	0.14	Up
GO:0017014	protein nitrosylation	-3.6575	0.963	0.158	Up
GO:0032101	regulation of response to external stimulus	-3.6575	0.809	0.596	Up
GO:0051649	establishment of localization in cell	-3.657	0.874	0.502	Up
GO:0051049	regulation of transport	-3.6528	0.793	0.615	Up
GO:0010743	regulation of macrophage derived foam cell differentiation	-3.6458	0.934	0.036	Up
GO:0051240	positive regulation of multicellular organismal process	-3.6364	0.833	0.356	Up
GO:0035821	modification of morphology or physiology of other organism	-3.5733	0.899	0.499	Up
GO:0044793	negative regulation by host of viral process	-3.5064	0.864	0.381	Up
GO:2000379	positive regulation of reactive oxygen species metabolic process	-3.4892	0.828	0.145	Up
GO:0090077	foam cell differentiation	-3.4735	0.973	0.186	Up
GO:0035592	establishment of protein localization to extracellular region	-3.4735	0.831	0.394	Up
GO:0009306	protein secretion	-3.4735	0.805	0.688	Up
GO:0071692	protein localization to extracellular region	-3.4501	0.92	0.118	Up
GO:0010647	positive regulation of cell communication	-3.4245	0.856	0.36	Up
GO:0023056	positive regulation of signaling	-3.4162	0.857	0.36	Up
GO:0070391	response to lipoteichoic acid	-3.3847	0.876	0.544	Up
GO:0071223	cellular response to lipoteichoic acid	-3.3847	0.871	0.544	Up
GO:0043277	apoptotic cell clearance	-3.3676	0.874	0.595	Up
GO:0048583	regulation of response to stimulus	-3.2726	0.876	0.233	Up
GO:0042330	taxis	-3.1777	0.846	0.576	Up
GO:0032677	regulation of interleukin-8 production	-3.1624	0.869	0.619	Up
GO:0023061	signal release	-3.1277	0.813	0.672	Up
GO:0032760	positive regulation of tumor necrosis factor production	-3.1273	0.829	0.614	Up
GO:0065009	regulation of molecular function	-3.1069	0.947	0.09	Up
GO:0032879	regulation of localization	-3.0866	0.847	0.257	Up
GO:0009967	positive regulation of signal transduction	-3.0837	0.771	0.619	Up
GO:0032637	interleukin-8 production	-3.0748	0.905	0.625	Up
GO:0019538	protein metabolic process	-3.0206	0.963	0.118	Up
GO:0051092	positive regulation of NF-kappaB transcription factor activity	-3.0102	0.847	0.335	Up
GO:0032490	detection of molecule of bacterial origin	-3.0019	0.873	0.549	Up
GO:0033993	response to lipid	-2.9892	0.906	0.498	Up
GO:0032268	regulation of cellular protein metabolic process	-2.9892	0.858	0.688	Up
GO:0050832	defense response to fungus	-2.9658	0.85	0.613	Up
GO:0051239	regulation of multicellular organismal process	-2.9534	0.917	0.202	Up
GO:0051223	regulation of protein transport	-2.927	0.777	0.58	Up
GO:0018198	peptidyl-cysteine modification	-2.8508	0.958	0.362	Up
GO:0051641	cellular localization	-2.8411	0.889	0.34	Up
GO:0007267	cell-cell signaling	-2.8021	0.949	0.22	Up
GO:0009620	response to fungus	-2.7418	0.877	0.641	Up
GO:0065007	biological regulation	-2.7371	0.998	0	Up
GO:0050830	defense response to Gram-positive bacterium	-2.7242	0.841	0.642	Up
GO:0034374	low-density lipoprotein particle remodeling	-2.6787	0.925	0.129	Up
GO:0048522	positive regulation of cellular process	-2.6654	0.848	0.479	Up
GO:0042060	wound healing	-2.6422	0.909	0.36	Up
GO:0060255	regulation of macromolecule metabolic process	-2.6355	0.877	0.439	Up
GO:0030198	extracellular matrix organization	-2.6341	0.965	0.049	Up
GO:0043062	extracellular structure organization	-2.6333	0.965	0.166	Up
GO:0019222	regulation of metabolic process	-2.6333	0.922	0.177	Up
GO:0030212	hyaluronan metabolic process	-2.5854	0.969	0.059	Up
GO:0050764	regulation of phagocytosis	-2.5841	0.811	0.664	Up
GO:0097190	apoptotic signaling pathway	-2.5672	0.867	0.108	Up
GO:0050789	regulation of biological process	-2.5464	0.933	0.162	Up
GO:0010033	response to organic substance	-2.5125	0.898	0.447	Up
GO:2001057	reactive nitrogen species metabolic process	-2.5016	0.978	0.094	Up
GO:0010035	response to inorganic substance	-2.5005	0.919	0.105	Up
GO:0055076	transition metal ion homeostasis	-2.5001	0.882	0.256	Up
GO:0080134	regulation of response to stress	-2.5001	0.837	0.515	Up
GO:0043687	post-translational protein modification	-2.4858	0.956	0.185	Up
GO:2001235	positive regulation of apoptotic signaling pathway	-2.4853	0.804	0.506	Up
GO:0042268	regulation of cytolysis	-2.4755	0.958	0.029	Up
GO:0015920	lipopolysaccharide transport	-2.4755	0.896	0.221	Up
GO:0060265	positive regulation of respiratory burst involved in inflammatory response	-2.4755	0.721	0.412	Up
GO:0010575	positive regulation of vascular endothelial growth factor production	-2.4728	0.846	0.139	Up
GO:0010646	regulation of cell communication	-2.4605	0.918	0.306	Up
GO:0000187	activation of MAPK activity	-2.4599	0.751	0.409	Up
GO:0071706	tumor necrosis factor superfamily cytokine production	-2.451	0.901	0.655	Up
GO:0023051	regulation of signaling	-2.4387	0.922	0.309	Up
GO:0034097	response to cytokine	-2.4038	0.907	0.328	Up
GO:0010876	lipid localization	-2.3661	0.889	0.413	Up
GO:0032501	multicellular organismal process	-2.3331	0.996	0	Up
GO:0032880	regulation of protein localization	-2.3227	0.808	0.646	Up
GO:0010628	positive regulation of gene expression	-2.3227	0.833	0.692	Up
GO:0009611	response to wounding	-2.2884	0.907	0.37	Up
GO:0019216	regulation of lipid metabolic process	-2.2725	0.914	0.183	Up
GO:1905010	positive regulation of L-lysine import into cell	-2.2719	0.824	0.209	Up
GO:0006897	endocytosis	-2.2719	0.868	0.61	Up
GO:1901564	organonitrogen compound metabolic process	-2.2507	0.968	0.146	Up
GO:0042221	response to chemical	-2.2507	0.923	0.242	Up
GO:0071702	organic substance transport	-2.2412	0.866	0.547	Up
GO:0051702	interaction with symbiont	-2.2404	0.951	0.457	Up
GO:0043170	macromolecule metabolic process	-2.2396	0.97	0.197	Up
GO:0009595	detection of biotic stimulus	-2.233	0.909	0.577	Up
GO:0009893	positive regulation of metabolic process	-2.2244	0.833	0.537	Up
GO:1903016	negative regulation of exo-alpha-sialidase activity	-2.223	0.926	0.362	Up
GO:1903015	regulation of exo-alpha-sialidase activity	-2.223	0.937	0.374	Up
GO:0010604	positive regulation of macromolecule metabolic process	-2.223	0.82	0.526	Up
GO:0034367	macromolecular complex remodeling	-2.2032	0.983	0.242	Up
GO:0045471	response to ethanol	-2.1678	0.919	0.379	Up
GO:0031663	lipopolysaccharide-mediated signaling pathway	-2.1388	0.818	0.695	Up
GO:0072593	reactive oxygen species metabolic process	-2.1249	0.977	0.038	Up
GO:0002232	leukocyte chemotaxis involved in inflammatory response	-2.1249	0.768	0.517	Up
GO:0048519	negative regulation of biological process	-2.1171	0.933	0.134	Up
GO:0097746	regulation of blood vessel diameter	-2.1158	0.891	0.255	Up
GO:0051172	negative regulation of nitrogen compound metabolic process	-2.114	0.884	0.628	Up
GO:0032722	positive regulation of chemokine production	-2.1075	0.838	0.641	Up
GO:0010477	response to sulfur dioxide	-2.0789	0.946	0.163	Up
GO:0051674	localization of cell	-2.0789	0.898	0.295	Up
GO:0010942	positive regulation of cell death	-2.0759	0.859	0.562	Up
GO:0031323	regulation of cellular metabolic process	-2.0733	0.876	0.609	Up
GO:0007199	G-protein coupled receptor signaling pathway coupled to cGMP nucleotide second messenger	-2.0586	0.932	0.116	Up
GO:0003051	angiotensin-mediated drinking behavior	-2.0586	0.922	0.504	Up
GO:0034612	response to tumor necrosis factor	-2.0567	0.918	0.421	Up
GO:0070887	cellular response to chemical stimulus	-2.0323	0.893	0.594	Up
GO:0030307	positive regulation of cell growth	-2.0135	0.882	0.185	Up
GO:0002576	platelet degranulation	-12.2961	0.905	0	Down
GO:0007597	blood coagulation, intrinsic pathway	-9.1848	0.788	0.673	Down
GO:1900047	negative regulation of hemostasis	-9.1848	0.866	0.686	Down
GO:1900046	regulation of hemostasis	-9.0746	0.904	0	Down
GO:0050819	negative regulation of coagulation	-9.0241	0.824	0.693	Down
GO:0034375	high-density lipoprotein particle remodeling	-8.9842	0.826	0.029	Down
GO:0050818	regulation of coagulation	-8.874	0.86	0.11	Down
GO:0051239	regulation of multicellular organismal process	-8.5462	0.897	0.198	Down
GO:0072376	protein activation cascade	-8.4846	0.924	0	Down
GO:0051346	negative regulation of hydrolase activity	-8.4846	0.923	0.029	Down
GO:0072378	blood coagulation, fibrin clot formation	-8.4846	0.782	0.656	Down
GO:0051241	negative regulation of multicellular organismal process	-8.3507	0.82	0.391	Down
GO:0061041	regulation of wound healing	-8.2727	0.848	0.076	Down
GO:0030162	regulation of proteolysis	-8.2727	0.865	0.201	Down
GO:0006952	defense response	-8.0946	0.92	0.427	Down
GO:0030301	cholesterol transport	-7.965	0.886	0.261	Down
GO:0034367	macromolecular complex remodeling	-7.7919	0.967	0.246	Down
GO:1903034	regulation of response to wounding	-7.5139	0.862	0.662	Down
GO:0007155	cell adhesion	-6.956	0.97	0.693	Down
GO:0022610	biological adhesion	-6.9254	0.995	0	Down
GO:0006954	inflammatory response	-6.8186	0.914	0.298	Down
GO:0009605	response to external stimulus	-6.731	0.957	0.116	Down
GO:0006508	proteolysis	-6.6546	0.931	0.284	Down
GO:0097006	regulation of plasma lipoprotein particle levels	-6.5718	0.964	0.03	Down
GO:0010876	lipid localization	-6.5718	0.935	0.321	Down
GO:0071825	protein-lipid complex subunit organization	-6.4983	0.966	0.264	Down
GO:0051336	regulation of hydrolase activity	-6.2823	0.925	0.537	Down
GO:0050817	coagulation	-6.26	0.927	0.147	Down
GO:0051004	regulation of lipoprotein lipase activity	-6.1647	0.937	0.431	Down
GO:1901564	organonitrogen compound metabolic process	-6.1146	0.959	0.144	Down
GO:0009611	response to wounding	-6.0144	0.928	0.37	Down
GO:0033700	phospholipid efflux	-5.964	0.907	0.617	Down
GO:0001523	retinoid metabolic process	-5.916	0.828	0.041	Down
GO:0016192	vesicle-mediated transport	-5.916	0.928	0.246	Down
GO:0010896	regulation of triglyceride catabolic process	-5.8628	0.78	0.683	Down
GO:0032102	negative regulation of response to external stimulus	-5.8314	0.837	0.263	Down
GO:0015850	organic hydroxy compound transport	-5.8008	0.919	0.32	Down
GO:0002376	immune system process	-5.7667	0.995	0	Down
GO:0042157	lipoprotein metabolic process	-5.7432	0.966	0.066	Down
GO:0006950	response to stress	-5.5919	0.954	0.196	Down
GO:0019835	cytolysis	-5.3718	0.993	0.002	Down
GO:0046503	glycerolipid catabolic process	-5.3431	0.812	0.469	Down
GO:0001568	blood vessel development	-5.2026	0.878	0.185	Down
GO:0044092	negative regulation of molecular function	-5.1999	0.931	0.55	Down
GO:0032501	multicellular organismal process	-5.1901	0.997	0	Down
GO:0006720	isoprenoid metabolic process	-5.1538	0.83	0.509	Down
GO:0043687	post-translational protein modification	-4.9847	0.948	0.161	Down
GO:0050994	regulation of lipid catabolic process	-4.8958	0.784	0.696	Down
GO:0006629	lipid metabolic process	-4.8799	0.88	0.321	Down
GO:0050878	regulation of body fluid levels	-4.8634	0.931	0.287	Down
GO:0072359	circulatory system development	-4.8461	0.897	0.411	Down
GO:0030198	extracellular matrix organization	-4.8189	0.952	0.12	Down
GO:0043062	extracellular structure organization	-4.812	0.955	0.166	Down
GO:0046470	phosphatidylcholine metabolic process	-4.7839	0.815	0.643	Down
GO:0032101	regulation of response to external stimulus	-4.7803	0.876	0.499	Down
GO:0031638	zymogen activation	-4.7584	0.919	0.445	Down
GO:0030334	regulation of cell migration	-4.7366	0.853	0.16	Down
GO:0031639	plasminogen activation	-4.7177	0.92	0.672	Down
GO:0048731	system development	-4.6982	0.877	0.371	Down
GO:0019538	protein metabolic process	-4.637	0.947	0.106	Down
GO:0051179	localization	-4.6021	0.996	0	Down
GO:0051270	regulation of cellular component movement	-4.5878	0.862	0.622	Down
GO:0050896	response to stimulus	-4.5557	0.997	0	Down
GO:0006955	immune response	-4.5385	0.913	0.585	Down
GO:0042304	regulation of fatty acid biosynthetic process	-4.5236	0.78	0.454	Down
GO:0048519	negative regulation of biological process	-4.4371	0.941	0.052	Down
GO:0051248	negative regulation of protein metabolic process	-4.3907	0.824	0.55	Down
GO:0046903	secretion	-4.3866	0.904	0.396	Down
GO:0006810	transport	-4.2906	0.919	0.496	Down
GO:0034435	cholesterol esterification	-4.2849	0.842	0.418	Down
GO:0034433	steroid esterification	-4.2849	0.849	0.575	Down
GO:0040012	regulation of locomotion	-4.2569	0.92	0.673	Down
GO:0006959	humoral immune response	-4.1373	0.925	0.083	Down
GO:0034441	plasma lipoprotein particle oxidation	-4.1089	0.916	0.155	Down
GO:0006638	neutral lipid metabolic process	-4.0934	0.83	0.526	Down
GO:0002682	regulation of immune system process	-4.092	0.904	0.653	Down
GO:0051234	establishment of localization	-4.0707	0.93	0.536	Down
GO:0007275	multicellular organism development	-4.0678	0.88	0.607	Down
GO:0048856	anatomical structure development	-4.0437	0.94	0.567	Down
GO:0040011	locomotion	-3.9719	0.995	0	Down
GO:0048523	negative regulation of cellular process	-3.9173	0.877	0.453	Down
GO:0050790	regulation of catalytic activity	-3.9072	0.924	0.645	Down
GO:0042632	cholesterol homeostasis	-3.8855	0.929	0.236	Down
GO:0032879	regulation of localization	-3.8855	0.895	0.318	Down
GO:0002526	acute inflammatory response	-3.8821	0.92	0.542	Down
GO:0098742	cell-cell adhesion via plasma-membrane adhesion molecules	-3.872	0.973	0	Down
GO:0065009	regulation of molecular function	-3.8596	0.954	0.086	Down
GO:0002542	Factor XII activation	-3.8266	0.802	0.563	Down
GO:0048583	regulation of response to stimulus	-3.7824	0.912	0.233	Down
GO:0032268	regulation of cellular protein metabolic process	-3.7244	0.851	0.688	Down
GO:0048585	negative regulation of response to stimulus	-3.6685	0.846	0.491	Down
GO:0051674	localization of cell	-3.6549	0.942	0.28	Down
GO:0060191	regulation of lipase activity	-3.6362	0.938	0.512	Down
GO:0006928	movement of cell or subcellular component	-3.5981	0.965	0.049	Down
GO:0065007	biological regulation	-3.5555	0.998	0	Down
GO:0046486	glycerolipid metabolic process	-3.5034	0.809	0.602	Down
GO:0050789	regulation of biological process	-3.4494	0.943	0.149	Down
GO:0051093	negative regulation of developmental process	-3.4309	0.856	0.264	Down
GO:0006957	complement activation, alternative pathway	-3.4155	0.827	0.661	Down
GO:0002254	kinin cascade	-3.4147	0.896	0.369	Down
GO:0002541	activation of plasma proteins involved in acute inflammatory response	-3.4147	0.884	0.579	Down
GO:0051246	regulation of protein metabolic process	-3.3787	0.872	0.37	Down
GO:0006898	receptor-mediated endocytosis	-3.3315	0.924	0.545	Down
GO:0010810	regulation of cell-substrate adhesion	-3.2644	0.938	0.508	Down
GO:0048646	anatomical structure formation involved in morphogenesis	-3.2225	0.939	0.5	Down
GO:0035239	tube morphogenesis	-3.2135	0.903	0.241	Down
GO:0006026	aminoglycan catabolic process	-3.1987	0.927	0.058	Down
GO:0032502	developmental process	-3.1874	0.996	0	Down
GO:0006897	endocytosis	-3.1623	0.923	0.477	Down
GO:0050900	leukocyte migration	-3.1589	0.861	0.697	Down
GO:1903319	positive regulation of protein maturation	-3.1043	0.874	0.666	Down
GO:0080134	regulation of response to stress	-3.095	0.871	0.488	Down
GO:0048261	negative regulation of receptor-mediated endocytosis	-3.0855	0.858	0.56	Down
GO:1902617	response to fluoride	-3.0741	0.974	0.056	Down
GO:0055088	lipid homeostasis	-3.0741	0.933	0.501	Down
GO:0040007	growth	-2.9902	0.995	0	Down
GO:0051129	negative regulation of cellular component organization	-2.9902	0.883	0.3	Down
GO:0035295	tube development	-2.9551	0.906	0.259	Down
GO:1903142	positive regulation of establishment of endothelial barrier	-2.9374	0.869	0.318	Down
GO:0008285	negative regulation of cell proliferation	-2.9135	0.89	0.314	Down
GO:0010631	epithelial cell migration	-2.9129	0.855	0.635	Down
GO:0098542	defense response to other organism	-2.9129	0.892	0.646	Down
GO:0007161	calcium-independent cell-matrix adhesion	-2.9121	0.978	0.611	Down
GO:0046864	isoprenoid transport	-2.9105	0.922	0.516	Down
GO:0034633	retinol transport	-2.9105	0.916	0.571	Down
GO:0042127	regulation of cell proliferation	-2.8673	0.933	0.676	Down
GO:0090130	tissue migration	-2.8587	0.929	0.166	Down
GO:0019216	regulation of lipid metabolic process	-2.8519	0.799	0.518	Down
GO:0044237	cellular metabolic process	-2.8242	0.957	0.184	Down
GO:0031589	cell-substrate adhesion	-2.8194	0.973	0.541	Down
GO:0006631	fatty acid metabolic process	-2.8104	0.798	0.689	Down
GO:0048807	female genitalia morphogenesis	-2.7689	0.922	0.27	Down
GO:0071693	protein transport within extracellular region	-2.7689	0.917	0.344	Down
GO:0031324	negative regulation of cellular metabolic process	-2.7658	0.833	0.688	Down
GO:0006022	aminoglycan metabolic process	-2.7626	0.952	0.474	Down
GO:0001503	ossification	-2.7483	0.926	0.188	Down
GO:2000026	regulation of multicellular organismal development	-2.7448	0.827	0.662	Down
GO:0033002	muscle cell proliferation	-2.7399	0.978	0.487	Down
GO:0043170	macromolecule metabolic process	-2.707	0.954	0.265	Down
GO:0001667	ameboidal-type cell migration	-2.691	0.906	0.663	Down
GO:0060157	urinary bladder development	-2.6693	0.932	0.089	Down
GO:0002920	regulation of humoral immune response	-2.6279	0.879	0.38	Down
GO:0016042	lipid catabolic process	-2.6279	0.821	0.576	Down
GO:0044281	small molecule metabolic process	-2.6261	0.876	0.457	Down
GO:0051240	positive regulation of multicellular organismal process	-2.6131	0.831	0.663	Down
GO:0044419	interspecies interaction between organisms	-2.6101	0.981	0	Down
GO:0006066	alcohol metabolic process	-2.6064	0.874	0.227	Down
GO:0051838	cytolysis by host of symbiont cells	-2.6007	0.884	0.372	Down
GO:0005996	monosaccharide metabolic process	-2.5911	0.88	0.454	Down
GO:0010900	negative regulation of phosphatidylcholine catabolic process	-2.5911	0.785	0.574	Down
GO:0032369	negative regulation of lipid transport	-2.5595	0.834	0.659	Down
GO:0097581	lamellipodium organization	-2.5532	0.96	0.14	Down
GO:0006807	nitrogen compound metabolic process	-2.548	0.961	0.212	Down
GO:0044331	cell-cell adhesion mediated by cadherin	-2.5147	0.969	0.489	Down
GO:0015748	organophosphate ester transport	-2.5021	0.926	0.323	Down
GO:0002252	immune effector process	-2.4916	0.945	0.627	Down
GO:0044267	cellular protein metabolic process	-2.4705	0.918	0.488	Down
GO:0042221	response to chemical	-2.4681	0.953	0.242	Down
GO:0060059	embryonic retina morphogenesis in camera-type eye	-2.4681	0.923	0.331	Down
GO:0009892	negative regulation of metabolic process	-2.4648	0.85	0.581	Down
GO:0009888	tissue development	-2.4542	0.944	0.442	Down
GO:0002443	leukocyte mediated immunity	-2.4433	0.937	0.425	Down
GO:0050794	regulation of cellular process	-2.4367	0.931	0.274	Down
GO:0001519	peptide amidation	-2.4195	0.969	0.238	Down
GO:0030282	bone mineralization	-2.3963	0.904	0.236	Down
GO:0045940	positive regulation of steroid metabolic process	-2.3768	0.788	0.631	Down
GO:0008152	metabolic process	-2.3715	0.998	0	Down
GO:0001501	skeletal system development	-2.3653	0.904	0.29	Down
GO:0032963	collagen metabolic process	-2.3341	0.856	0.233	Down
GO:0051024	positive regulation of immunoglobulin secretion	-2.2997	0.843	0.483	Down
GO:0060627	regulation of vesicle-mediated transport	-2.2991	0.874	0.568	Down
GO:0010033	response to organic substance	-2.2984	0.953	0.214	Down
GO:0080090	regulation of primary metabolic process	-2.2878	0.877	0.439	Down
GO:0051128	regulation of cellular component organization	-2.2829	0.926	0.22	Down
GO:0032824	negative regulation of natural killer cell differentiation	-2.2829	0.827	0.304	Down
GO:0071704	organic substance metabolic process	-2.2829	0.958	0.309	Down
GO:0044117	growth of symbiont in host	-2.2829	0.976	0.417	Down
GO:0044110	growth involved in symbiotic interaction	-2.2829	0.976	0.439	Down
GO:0051702	interaction with symbiont	-2.2829	0.98	0.469	Down
GO:0048584	positive regulation of response to stimulus	-2.2829	0.867	0.519	Down
GO:0048771	tissue remodeling	-2.2814	0.933	0.156	Down
GO:0002253	activation of immune response	-2.2814	0.838	0.588	Down
GO:0050728	negative regulation of inflammatory response	-2.2814	0.817	0.663	Down
GO:0048878	chemical homeostasis	-2.2734	0.92	0.545	Down
GO:0055022	negative regulation of cardiac muscle tissue growth	-2.2697	0.833	0.53	Down
GO:0050793	regulation of developmental process	-2.2682	0.904	0.419	Down
GO:0065008	regulation of biological quality	-2.2494	0.953	0.09	Down
GO:0060347	heart trabecula formation	-2.2411	0.906	0.53	Down
GO:0009653	anatomical structure morphogenesis	-2.2209	0.942	0.474	Down
GO:0009607	response to biotic stimulus	-2.21	0.962	0.141	Down
GO:0008283	cell proliferation	-2.2059	0.98	0.015	Down
GO:0071401	cellular response to triglyceride	-2.1971	0.974	0.12	Down
GO:0034014	response to triglyceride	-2.1971	0.975	0.29	Down
GO:0006507	GPI anchor release	-2.1971	0.864	0.345	Down

## Sheet: Proteomics-DB
term_ID	description	log10.p.value	uniqueness	dispensability	Direction
GO:0002526	acute inflammatory response	-11.1032	0.855	0	Up
GO:0006953	acute-phase response	-9.6982	0.865	0.585	Up
GO:0006954	inflammatory response	-7.8336	0.844	0.542	Up
GO:0046903	secretion	-7.2104	0.834	0.484	Up
GO:0045055	regulated exocytosis	-6.9535	0.788	0	Up
GO:0006952	defense response	-6.3492	0.87	0.425	Up
GO:0002252	immune effector process	-6.1189	0.805	0.529	Up
GO:0016192	vesicle-mediated transport	-6.0811	0.874	0.327	Up
GO:0006959	humoral immune response	-6.0708	0.79	0.08	Up
GO:0002443	leukocyte mediated immunity	-5.9532	0.772	0.425	Up
GO:0006955	immune response	-5.7944	0.755	0.627	Up
GO:0002523	leukocyte migration involved in inflammatory response	-5.4831	0.728	0.526	Up
GO:0052548	regulation of endopeptidase activity	-5.1249	0.841	0	Up
GO:0001775	cell activation	-4.9541	0.96	0.061	Up
GO:0070488	neutrophil aggregation	-4.9126	0.976	0.009	Up
GO:0051707	response to other organism	-4.8814	0.836	0.101	Up
GO:0006950	response to stress	-4.8814	0.915	0.157	Up
GO:0009607	response to biotic stimulus	-4.8621	0.929	0.159	Up
GO:0051238	sequestering of metal ion	-4.8621	0.823	0.162	Up
GO:0097530	granulocyte migration	-4.8621	0.748	0.585	Up
GO:0002376	immune system process	-4.8543	0.992	0	Up
GO:0002274	myeloid leukocyte activation	-4.4373	0.78	0.473	Up
GO:0008228	opsonization	-4.2251	0.771	0.483	Up
GO:0006956	complement activation	-4.1036	0.665	0.649	Up
GO:0001816	cytokine production	-4.085	0.951	0.017	Up
GO:0032602	chemokine production	-4.085	0.91	0.156	Up
GO:0050663	cytokine secretion	-4.085	0.762	0.632	Up
GO:0044419	interspecies interaction between organisms	-4.079	0.947	0	Up
GO:0051346	negative regulation of hydrolase activity	-4.079	0.888	0.614	Up
GO:0019835	cytolysis	-3.942	0.99	0.002	Up
GO:0060326	cell chemotaxis	-3.8506	0.767	0.513	Up
GO:0030162	regulation of proteolysis	-3.838	0.888	0.582	Up
GO:0048584	positive regulation of response to stimulus	-3.7558	0.806	0.307	Up
GO:0006810	transport	-3.7558	0.858	0.496	Up
GO:0042060	wound healing	-3.7185	0.877	0.292	Up
GO:0051234	establishment of localization	-3.6152	0.879	0.536	Up
GO:0046916	cellular transition metal ion homeostasis	-3.604	0.827	0.249	Up
GO:0070486	leukocyte aggregation	-3.4319	0.968	0.544	Up
GO:0050900	leukocyte migration	-3.3932	0.733	0.61	Up
GO:0050729	positive regulation of inflammatory response	-3.3851	0.742	0.63	Up
GO:0009605	response to external stimulus	-3.3792	0.921	0.196	Up
GO:0018119	peptidyl-cysteine S-nitrosylation	-3.3481	0.953	0.14	Up
GO:0017014	protein nitrosylation	-3.3481	0.961	0.158	Up
GO:0055076	transition metal ion homeostasis	-3.3369	0.843	0.644	Up
GO:0044788	modulation by host of viral process	-3.33	0.85	0.417	Up
GO:0051649	establishment of localization in cell	-3.3151	0.873	0.502	Up
GO:0009611	response to wounding	-3.224	0.884	0.358	Up
GO:0035821	modification of morphology or physiology of other organism	-3.1324	0.877	0.499	Up
GO:0051336	regulation of hydrolase activity	-3.1324	0.893	0.532	Up
GO:0031347	regulation of defense response	-3.1099	0.787	0.678	Up
GO:0002790	peptide secretion	-3.0511	0.804	0.595	Up
GO:0002682	regulation of immune system process	-2.921	0.765	0.653	Up
GO:0032677	regulation of interleukin-8 production	-2.8987	0.879	0.572	Up
GO:0032637	interleukin-8 production	-2.838	0.91	0.576	Up
GO:0006508	proteolysis	-2.8224	0.948	0.254	Up
GO:0032101	regulation of response to external stimulus	-2.777	0.795	0.596	Up
GO:0051047	positive regulation of secretion	-2.777	0.734	0.629	Up
GO:0050830	defense response to Gram-positive bacterium	-2.777	0.831	0.642	Up
GO:0042330	taxis	-2.7713	0.836	0.576	Up
GO:0050896	response to stimulus	-2.7271	0.995	0	Up
GO:0050817	coagulation	-2.7271	0.954	0.188	Up
GO:0022610	biological adhesion	-2.7238	0.992	0	Up
GO:0051235	maintenance of location	-2.7149	0.821	0.283	Up
GO:0050832	defense response to fungus	-2.7091	0.837	0.613	Up
GO:0032930	positive regulation of superoxide anion generation	-2.6631	0.89	0.117	Up
GO:0044092	negative regulation of molecular function	-2.6329	0.902	0.55	Up
GO:0018198	peptidyl-cysteine modification	-2.6	0.956	0.362	Up
GO:0050778	positive regulation of immune response	-2.5518	0.668	0.692	Up
GO:0051046	regulation of secretion	-2.5449	0.771	0.694	Up
GO:0009620	response to fungus	-2.5016	0.877	0.641	Up
GO:0051641	cellular localization	-2.4619	0.89	0.259	Up
GO:0065008	regulation of biological quality	-2.4352	0.948	0.048	Up
GO:0048583	regulation of response to stimulus	-2.4352	0.876	0.233	Up
GO:0035592	establishment of protein localization to extracellular region	-2.4352	0.83	0.394	Up
GO:0009306	protein secretion	-2.4352	0.796	0.688	Up
GO:0042268	regulation of cytolysis	-2.4252	0.956	0.029	Up
GO:0071692	protein localization to extracellular region	-2.4252	0.923	0.118	Up
GO:2001244	positive regulation of intrinsic apoptotic signaling pathway	-2.4252	0.831	0.141	Up
GO:0015920	lipopolysaccharide transport	-2.4252	0.899	0.221	Up
GO:0060265	positive regulation of respiratory burst involved in inflammatory response	-2.4252	0.692	0.453	Up
GO:0009967	positive regulation of signal transduction	-2.3839	0.777	0.603	Up
GO:0019538	protein metabolic process	-2.3682	0.969	0.118	Up
GO:0050790	regulation of catalytic activity	-2.3551	0.893	0.645	Up
GO:0051179	localization	-2.3301	0.994	0	Up
GO:0010743	regulation of macrophage derived foam cell differentiation	-2.2959	0.931	0.036	Up
GO:0051246	regulation of protein metabolic process	-2.2714	0.898	0.37	Up
GO:0051240	positive regulation of multicellular organismal process	-2.2694	0.844	0.353	Up
GO:0051092	positive regulation of NF-kappaB transcription factor activity	-2.2642	0.861	0.335	Up
GO:0051239	regulation of multicellular organismal process	-2.2318	0.92	0.202	Up
GO:0032501	multicellular organismal process	-2.2148	0.995	0	Up
GO:0051702	interaction with symbiont	-2.2121	0.943	0.467	Up
GO:0090077	foam cell differentiation	-2.2106	0.966	0.186	Up
GO:0002460	adaptive immune response based on somatic recombination of immune receptors built from immunoglobulin superfamily domains	-2.2106	0.776	0.499	Up
GO:0000187	activation of MAPK activity	-2.2106	0.753	0.531	Up
GO:0010647	positive regulation of cell communication	-2.193	0.878	0.36	Up
GO:0023056	positive regulation of signaling	-2.1893	0.876	0.36	Up
GO:0050878	regulation of body fluid levels	-2.1743	0.877	0.335	Up
GO:0002250	adaptive immune response	-2.1743	0.778	0.492	Up
GO:0023061	signal release	-2.173	0.797	0.672	Up
GO:0030198	extracellular matrix organization	-2.1224	0.964	0.049	Up
GO:0043062	extracellular structure organization	-2.1205	0.964	0.166	Up
GO:0065007	biological regulation	-2.0825	0.997	0	Up
GO:0002232	leukocyte chemotaxis involved in inflammatory response	-2.0695	0.737	0.517	Up
GO:1905010	positive regulation of L-lysine import into cell	-2.0616	0.825	0.209	Up
GO:0051248	negative regulation of protein metabolic process	-2.0456	0.882	0.496	Up
GO:0019725	cellular homeostasis	-2.0456	0.822	0.514	Up
GO:0030212	hyaluronan metabolic process	-2.0407	0.971	0.059	Up
GO:1903016	negative regulation of exo-alpha-sialidase activity	-2.0339	0.912	0.362	Up
GO:1903015	regulation of exo-alpha-sialidase activity	-2.0339	0.929	0.374	Up
GO:0010888	negative regulation of lipid storage	-2.0339	0.809	0.675	Up
GO:0080134	regulation of response to stress	-2.0239	0.812	0.515	Up
GO:0006909	phagocytosis	-2.0127	0.853	0.54	Up
GO:0002576	platelet degranulation	-13.5218	0.896	0	Down
GO:0072376	protein activation cascade	-13.5218	0.92	0	Down
GO:0072378	blood coagulation, fibrin clot formation	-13.5218	0.762	0.141	Down
GO:0050818	regulation of coagulation	-12.6908	0.858	0.656	Down
GO:0006508	proteolysis	-12.5754	0.931	0.284	Down
GO:0050819	negative regulation of coagulation	-11.8935	0.827	0.693	Down
GO:1900046	regulation of hemostasis	-11.8402	0.889	0.653	Down
GO:0007597	blood coagulation, intrinsic pathway	-11.5667	0.765	0.673	Down
GO:0050817	coagulation	-10.9319	0.934	0.012	Down
GO:0061041	regulation of wound healing	-9.1969	0.824	0.595	Down
GO:0030162	regulation of proteolysis	-8.7496	0.864	0.201	Down
GO:0016192	vesicle-mediated transport	-8.5409	0.916	0.246	Down
GO:0034375	high-density lipoprotein particle remodeling	-8.5304	0.824	0.124	Down
GO:0009611	response to wounding	-8.4233	0.914	0.249	Down
GO:1903034	regulation of response to wounding	-8.4233	0.841	0.662	Down
GO:0050878	regulation of body fluid levels	-8.3936	0.924	0.255	Down
GO:1901564	organonitrogen compound metabolic process	-8.1036	0.966	0.053	Down
GO:0043691	reverse cholesterol transport	-7.8573	0.884	0.228	Down
GO:0009605	response to external stimulus	-7.8323	0.951	0.134	Down
GO:0051346	negative regulation of hydrolase activity	-7.722	0.917	0	Down
GO:0006950	response to stress	-7.5874	0.947	0.196	Down
GO:0034367	macromolecular complex remodeling	-7.1064	0.965	0.246	Down
GO:1900048	positive regulation of hemostasis	-7.0713	0.866	0.592	Down
GO:0006952	defense response	-6.869	0.905	0.427	Down
GO:0019538	protein metabolic process	-6.8148	0.952	0.11	Down
GO:0002376	immune system process	-6.6529	0.995	0	Down
GO:0051004	regulation of lipoprotein lipase activity	-6.4771	0.928	0.431	Down
GO:0051336	regulation of hydrolase activity	-6.4301	0.919	0.537	Down
GO:0006959	humoral immune response	-6.1578	0.908	0.083	Down
GO:0051239	regulation of multicellular organismal process	-6.1578	0.903	0.186	Down
GO:0033700	phospholipid efflux	-5.9556	0.894	0.551	Down
GO:0006810	transport	-5.8624	0.905	0.496	Down
GO:0031639	plasminogen activation	-5.8362	0.916	0.416	Down
GO:0006955	immune response	-5.7904	0.893	0.495	Down
GO:0071825	protein-lipid complex subunit organization	-5.781	0.964	0.264	Down
GO:0007155	cell adhesion	-5.7555	0.981	0.64	Down
GO:0022610	biological adhesion	-5.7215	0.994	0	Down
GO:0051234	establishment of localization	-5.6693	0.918	0.536	Down
GO:0032501	multicellular organismal process	-5.601	0.996	0	Down
GO:0019835	cytolysis	-5.5987	0.993	0.002	Down
GO:0051179	localization	-5.3069	0.996	0	Down
GO:0002252	immune effector process	-5.1847	0.93	0.627	Down
GO:0051241	negative regulation of multicellular organismal process	-5.1376	0.836	0.313	Down
GO:0010896	regulation of triglyceride catabolic process	-5.0928	0.812	0.683	Down
GO:0001867	complement activation, lectin pathway	-4.9385	0.797	0.642	Down
GO:0032101	regulation of response to external stimulus	-4.9344	0.856	0.098	Down
GO:0006957	complement activation, alternative pathway	-4.8903	0.791	0.661	Down
GO:0046503	glycerolipid catabolic process	-4.8795	0.847	0.039	Down
GO:0046903	secretion	-4.8684	0.891	0.396	Down
GO:0097006	regulation of plasma lipoprotein particle levels	-4.8614	0.963	0.028	Down
GO:0044092	negative regulation of molecular function	-4.8516	0.926	0.55	Down
GO:0050896	response to stimulus	-4.7456	0.997	0	Down
GO:0002920	regulation of humoral immune response	-4.7364	0.859	0.38	Down
GO:0032102	negative regulation of response to external stimulus	-4.708	0.825	0.499	Down
GO:0002682	regulation of immune system process	-4.641	0.888	0.653	Down
GO:0006954	inflammatory response	-4.5476	0.895	0.37	Down
GO:0002697	regulation of immune effector process	-4.5084	0.885	0.466	Down
GO:0002526	acute inflammatory response	-4.5062	0.903	0.542	Down
GO:0080134	regulation of response to stress	-4.4158	0.854	0.488	Down
GO:0001523	retinoid metabolic process	-4.3338	0.861	0.469	Down
GO:0002253	activation of immune response	-4.3322	0.808	0.628	Down
GO:0048583	regulation of response to stimulus	-4.3204	0.907	0.233	Down
GO:0098542	defense response to other organism	-4.2488	0.866	0.646	Down
GO:0031638	zymogen activation	-4.2488	0.915	0.672	Down
GO:0065007	biological regulation	-4.2019	0.998	0	Down
GO:0051248	negative regulation of protein metabolic process	-4.1905	0.833	0.55	Down
GO:0065008	regulation of biological quality	-4.1805	0.952	0.054	Down
GO:0050790	regulation of catalytic activity	-4.1088	0.919	0.645	Down
GO:0010876	lipid localization	-4.0002	0.919	0.277	Down
GO:0043687	post-translational protein modification	-3.9727	0.947	0.161	Down
GO:0050994	regulation of lipid catabolic process	-3.9713	0.819	0.696	Down
GO:0048585	negative regulation of response to stimulus	-3.9237	0.843	0.418	Down
GO:0015850	organic hydroxy compound transport	-3.8478	0.906	0.29	Down
GO:0060191	regulation of lipase activity	-3.8401	0.932	0.512	Down
GO:0071211	protein targeting to vacuole involved in autophagy	-3.7419	0.919	0.128	Down
GO:0006897	endocytosis	-3.6806	0.911	0.477	Down
GO:0006720	isoprenoid metabolic process	-3.6805	0.863	0.509	Down
GO:0065009	regulation of molecular function	-3.6556	0.953	0.078	Down
GO:0034445	negative regulation of plasma lipoprotein particle oxidation	-3.6556	0.883	0.147	Down
GO:0030198	extracellular matrix organization	-3.6278	0.952	0.039	Down
GO:0043062	extracellular structure organization	-3.6258	0.956	0.166	Down
GO:0042304	regulation of fatty acid biosynthetic process	-3.6258	0.82	0.435	Down
GO:0048856	anatomical structure development	-3.5937	0.96	0.292	Down
GO:0009607	response to biotic stimulus	-3.5853	0.955	0.141	Down
GO:0002542	Factor XII activation	-3.5569	0.772	0.576	Down
GO:0006898	receptor-mediated endocytosis	-3.3815	0.913	0.545	Down
GO:0030334	regulation of cell migration	-3.3443	0.839	0.16	Down
GO:0042157	lipoprotein metabolic process	-3.3272	0.968	0.066	Down
GO:0048584	positive regulation of response to stimulus	-3.3165	0.847	0.519	Down
GO:0006638	neutral lipid metabolic process	-3.2891	0.863	0.526	Down
GO:1903142	positive regulation of establishment of endothelial barrier	-3.264	0.871	0.112	Down
GO:0046470	phosphatidylcholine metabolic process	-3.2623	0.854	0.643	Down
GO:0042632	cholesterol homeostasis	-3.2501	0.922	0.282	Down
GO:0034435	cholesterol esterification	-3.2501	0.872	0.402	Down
GO:0034433	steroid esterification	-3.2501	0.88	0.575	Down
GO:0044331	cell-cell adhesion mediated by cadherin	-3.2401	0.976	0.009	Down
GO:0002541	activation of plasma proteins involved in acute inflammatory response	-3.1636	0.871	0.555	Down
GO:0002254	kinin cascade	-3.1636	0.874	0.591	Down
GO:0001525	angiogenesis	-3.157	0.898	0.177	Down
GO:0071693	protein transport within extracellular region	-3.1377	0.892	0.344	Down
GO:0051838	cytolysis by host of symbiont cells	-3.1377	0.863	0.372	Down
GO:0051270	regulation of cellular component movement	-3.1195	0.86	0.622	Down
GO:0048523	negative regulation of cellular process	-3.097	0.889	0.491	Down
GO:0007275	multicellular organism development	-3.097	0.903	0.595	Down
GO:0048261	negative regulation of receptor-mediated endocytosis	-3.0497	0.851	0.56	Down
GO:0032502	developmental process	-3.0322	0.996	0	Down
GO:0040012	regulation of locomotion	-2.9286	0.918	0.673	Down
GO:0032268	regulation of cellular protein metabolic process	-2.8724	0.853	0.688	Down
GO:0072359	circulatory system development	-2.8522	0.916	0.349	Down
GO:0044267	cellular protein metabolic process	-2.8522	0.918	0.439	Down
GO:0008285	negative regulation of cell proliferation	-2.8427	0.9	0.174	Down
GO:0048519	negative regulation of biological process	-2.8273	0.941	0.09	Down
GO:0044419	interspecies interaction between organisms	-2.7993	0.98	0	Down
GO:1903319	positive regulation of protein maturation	-2.7679	0.866	0.666	Down
GO:0048731	system development	-2.7302	0.901	0.607	Down
GO:0051649	establishment of localization in cell	-2.696	0.91	0.502	Down
GO:0061684	chaperone-mediated autophagy	-2.6573	0.988	0.442	Down
GO:0008152	metabolic process	-2.6563	0.998	0	Down
GO:0040007	growth	-2.6555	0.994	0	Down
GO:0051702	interaction with symbiont	-2.6434	0.979	0.457	Down
GO:0046864	isoprenoid transport	-2.6338	0.911	0.469	Down
GO:0034633	retinol transport	-2.6338	0.905	0.519	Down
GO:0043170	macromolecule metabolic process	-2.6335	0.96	0.197	Down
GO:0040008	regulation of growth	-2.6019	0.954	0.037	Down
GO:0048518	positive regulation of biological process	-2.5783	0.939	0.162	Down
GO:0051246	regulation of protein metabolic process	-2.5676	0.876	0.488	Down
GO:0040011	locomotion	-2.5657	0.994	0	Down
GO:0006807	nitrogen compound metabolic process	-2.543	0.966	0.197	Down
GO:0050789	regulation of biological process	-2.5301	0.943	0.149	Down
GO:0032369	negative regulation of lipid transport	-2.5156	0.825	0.585	Down
GO:0048807	female genitalia morphogenesis	-2.5045	0.937	0.274	Down
GO:0055088	lipid homeostasis	-2.5045	0.927	0.501	Down
GO:0048771	tissue remodeling	-2.5005	0.939	0.156	Down
GO:0051240	positive regulation of multicellular organismal process	-2.5005	0.832	0.596	Down
GO:0044238	primary metabolic process	-2.4857	0.963	0.268	Down
GO:0033002	muscle cell proliferation	-2.4583	0.978	0.487	Down
GO:0015748	organophosphate ester transport	-2.4578	0.914	0.323	Down
GO:0006006	glucose metabolic process	-2.4234	0.909	0.207	Down
GO:0046716	muscle cell cellular homeostasis	-2.4199	0.928	0.349	Down
GO:0060157	urinary bladder development	-2.4028	0.943	0.112	Down
GO:0051674	localization of cell	-2.371	0.932	0.28	Down
GO:0071704	organic substance metabolic process	-2.371	0.963	0.313	Down
GO:0010810	regulation of cell-substrate adhesion	-2.371	0.944	0.388	Down
GO:0006935	chemotaxis	-2.371	0.882	0.639	Down
GO:0042330	taxis	-2.3646	0.881	0.639	Down
GO:0032879	regulation of localization	-2.3403	0.884	0.318	Down
GO:0002449	lymphocyte mediated immunity	-2.3403	0.922	0.628	Down
GO:0006629	lipid metabolic process	-2.3357	0.904	0.303	Down
GO:0002460	adaptive immune response based on somatic recombination of immune receptors built from immunoglobulin superfamily domains	-2.3198	0.899	0.467	Down
GO:0046486	glycerolipid metabolic process	-2.2959	0.846	0.602	Down
GO:0001955	blood vessel maturation	-2.2804	0.928	0.575	Down
GO:0030282	bone mineralization	-2.2609	0.918	0.296	Down
GO:0006888	ER to Golgi vesicle-mediated transport	-2.2572	0.917	0.499	Down
GO:0023041	neuronal signal transduction	-2.249	0.946	0.057	Down
GO:0051641	cellular localization	-2.2328	0.927	0.34	Down
GO:0042127	regulation of cell proliferation	-2.2191	0.933	0.676	Down
GO:0060059	embryonic retina morphogenesis in camera-type eye	-2.2074	0.939	0.331	Down
GO:0030032	lamellipodium assembly	-2.1951	0.955	0.137	Down
GO:0061107	seminal vesicle development	-2.1846	0.942	0.419	Down
GO:0006066	alcohol metabolic process	-2.1773	0.912	0.435	Down
GO:0006928	movement of cell or subcellular component	-2.1391	0.968	0.056	Down
GO:0031347	regulation of defense response	-2.1391	0.826	0.678	Down
GO:0051604	protein maturation	-2.1217	0.944	0.211	Down
GO:1902847	regulation of neuronal signal transduction	-2.1042	0.929	0.185	Down
GO:1902998	positive regulation of neurofibrillary tangle assembly	-2.1042	0.928	0.212	Down
GO:0097581	lamellipodium organization	-2.0778	0.959	0.418	Down
GO:0051024	positive regulation of immunoglobulin secretion	-2.0513	0.814	0.379	Down
GO:0031324	negative regulation of cellular metabolic process	-2.0393	0.851	0.688	Down
GO:0006953	acute-phase response	-2.0357	0.905	0.661	Down
GO:0071692	protein localization to extracellular region	-2.0335	0.941	0.199	Down
GO:0051129	negative regulation of cellular component organization	-2.0151	0.89	0.314	Down

## Sheet: Proteomics-DV
term_ID	description	log10.p.value	uniqueness	dispensability	Direction
GO:0002526	acute inflammatory response	-11.795	0.825	0	Up
GO:0006953	acute-phase response	-11.795	0.836	0.585	Up
GO:0006952	defense response	-9.333	0.852	0.425	Up
GO:0016192	vesicle-mediated transport	-9.2191	0.87	0.327	Up
GO:0002252	immune effector process	-9.2191	0.787	0.529	Up
GO:0006955	immune response	-9.0156	0.735	0.627	Up
GO:0002443	leukocyte mediated immunity	-8.5317	0.752	0	Up
GO:0045055	regulated exocytosis	-7.6863	0.787	0	Up
GO:0006954	inflammatory response	-7.4496	0.812	0.542	Up
GO:0002376	immune system process	-6.7889	0.992	0	Up
GO:0046903	secretion	-6.7667	0.835	0.484	Up
GO:0051707	response to other organism	-6.4219	0.821	0.091	Up
GO:0009607	response to biotic stimulus	-6.3262	0.924	0.12	Up
GO:0002274	myeloid leukocyte activation	-6.1284	0.772	0.473	Up
GO:0006950	response to stress	-5.9784	0.909	0.159	Up
GO:0001775	cell activation	-5.9779	0.966	0.061	Up
GO:0044419	interspecies interaction between organisms	-5.6322	0.905	0	Up
GO:0006959	humoral immune response	-5.5359	0.77	0.425	Up
GO:0002523	leukocyte migration involved in inflammatory response	-4.6691	0.705	0.526	Up
GO:0070488	neutrophil aggregation	-4.445	0.971	0.009	Up
GO:0006958	complement activation, classical pathway	-4.445	0.652	0.636	Up
GO:0002224	toll-like receptor signaling pathway	-4.4314	0.638	0.655	Up
GO:0008228	opsonization	-4.3801	0.753	0.483	Up
GO:0009605	response to external stimulus	-4.0905	0.916	0.196	Up
GO:0006897	endocytosis	-3.9755	0.864	0.61	Up
GO:0030593	neutrophil chemotaxis	-3.9407	0.673	0.57	Up
GO:0006898	receptor-mediated endocytosis	-3.8002	0.871	0.546	Up
GO:0019835	cytolysis	-3.6638	0.989	0.002	Up
GO:0048584	positive regulation of response to stimulus	-3.593	0.81	0.197	Up
GO:0044793	negative regulation by host of viral process	-3.5317	0.807	0.381	Up
GO:0006810	transport	-3.4795	0.853	0.496	Up
GO:0051179	localization	-3.399	0.994	0	Up
GO:0051234	establishment of localization	-3.3693	0.875	0.536	Up
GO:0001816	cytokine production	-3.3681	0.941	0.017	Up
GO:0070391	response to lipoteichoic acid	-3.3271	0.872	0.544	Up
GO:0071223	cellular response to lipoteichoic acid	-3.3271	0.868	0.544	Up
GO:0002682	regulation of immune system process	-3.3271	0.752	0.653	Up
GO:0050707	regulation of cytokine secretion	-3.3098	0.671	0.587	Up
GO:0032119	sequestering of zinc ion	-3.2278	0.864	0.125	Up
GO:0032677	regulation of interleukin-8 production	-3.1649	0.825	0.632	Up
GO:0032760	positive regulation of tumor necrosis factor production	-3.1329	0.796	0.627	Up
GO:0051649	establishment of localization in cell	-3.1097	0.871	0.502	Up
GO:0050778	positive regulation of immune response	-3.1045	0.661	0.678	Up
GO:0002250	adaptive immune response	-3.1018	0.756	0.492	Up
GO:0032637	interleukin-8 production	-3.0989	0.86	0.616	Up
GO:0050896	response to stimulus	-3.0415	0.995	0	Up
GO:0052548	regulation of endopeptidase activity	-2.8839	0.862	0	Up
GO:0050830	defense response to Gram-positive bacterium	-2.8577	0.799	0.642	Up
GO:0035821	modification of morphology or physiology of other organism	-2.8511	0.886	0.499	Up
GO:0031347	regulation of defense response	-2.8511	0.763	0.678	Up
GO:0070486	leukocyte aggregation	-2.8508	0.961	0.544	Up
GO:0032602	chemokine production	-2.8142	0.858	0.623	Up
GO:0051238	sequestering of metal ion	-2.8029	0.858	0.656	Up
GO:0051346	negative regulation of hydrolase activity	-2.7815	0.901	0.614	Up
GO:0018119	peptidyl-cysteine S-nitrosylation	-2.7632	0.958	0.14	Up
GO:0017014	protein nitrosylation	-2.7632	0.967	0.158	Up
GO:0048583	regulation of response to stimulus	-2.6321	0.877	0.233	Up
GO:0042060	wound healing	-2.5804	0.856	0.292	Up
GO:0051239	regulation of multicellular organismal process	-2.5361	0.916	0.202	Up
GO:0002791	regulation of peptide secretion	-2.5361	0.776	0.672	Up
GO:0050900	leukocyte migration	-2.5073	0.716	0.453	Up
GO:0071706	tumor necrosis factor superfamily cytokine production	-2.4855	0.854	0.646	Up
GO:0042268	regulation of cytolysis	-2.4784	0.957	0.029	Up
GO:0015920	lipopolysaccharide transport	-2.4784	0.898	0.221	Up
GO:0060265	positive regulation of respiratory burst involved in inflammatory response	-2.4784	0.652	0.453	Up
GO:0051702	interaction with symbiont	-2.464	0.897	0.457	Up
GO:0045471	response to ethanol	-2.3903	0.918	0.074	Up
GO:0051641	cellular localization	-2.3828	0.887	0.259	Up
GO:0031348	negative regulation of defense response	-2.3614	0.77	0.55	Up
GO:0022610	biological adhesion	-2.2865	0.991	0	Up
GO:0009611	response to wounding	-2.2756	0.866	0.358	Up
GO:0042330	taxis	-2.2756	0.82	0.604	Up
GO:0010745	negative regulation of macrophage derived foam cell differentiation	-2.2271	0.931	0.034	Up
GO:1903016	negative regulation of exo-alpha-sialidase activity	-2.2235	0.917	0.362	Up
GO:1903015	regulation of exo-alpha-sialidase activity	-2.2235	0.937	0.374	Up
GO:0032612	interleukin-1 production	-2.2235	0.86	0.617	Up
GO:0032101	regulation of response to external stimulus	-2.2091	0.789	0.596	Up
GO:0035592	establishment of protein localization to extracellular region	-2.2053	0.821	0.394	Up
GO:0009306	protein secretion	-2.2053	0.794	0.688	Up
GO:0071692	protein localization to extracellular region	-2.1942	0.914	0.118	Up
GO:0055076	transition metal ion homeostasis	-2.1917	0.919	0.541	Up
GO:0048518	positive regulation of biological process	-2.1697	0.944	0.066	Up
GO:0050832	defense response to fungus	-2.1674	0.807	0.613	Up
GO:0051092	positive regulation of NF-kappaB transcription factor activity	-2.1606	0.879	0.335	Up
GO:0031663	lipopolysaccharide-mediated signaling pathway	-2.1606	0.824	0.695	Up
GO:0032930	positive regulation of superoxide anion generation	-2.1565	0.915	0.117	Up
GO:0002232	leukocyte chemotaxis involved in inflammatory response	-2.1565	0.712	0.639	Up
GO:0006968	cellular defense response	-2.125	0.85	0.418	Up
GO:0030162	regulation of proteolysis	-2.1119	0.904	0.582	Up
GO:0001869	negative regulation of complement activation, lectin pathway	-2.1031	0.661	0.664	Up
GO:0010888	negative regulation of lipid storage	-2.1031	0.83	0.675	Up
GO:0010035	response to inorganic substance	-2.0973	0.913	0.257	Up
GO:0018198	peptidyl-cysteine modification	-2.0892	0.962	0.362	Up
GO:0006508	proteolysis	-2.0767	0.959	0.254	Up
GO:0023061	signal release	-2.0767	0.802	0.672	Up
GO:0002481	antigen processing and presentation of exogenous protein antigen via MHC class Ib, TAP-dependent	-2.051	0.885	0.236	Up
GO:0051240	positive regulation of multicellular organismal process	-2.0491	0.835	0.353	Up
GO:0010043	response to zinc ion	-2.0141	0.929	0.204	Up
GO:0009620	response to fungus	-2.0089	0.865	0.641	Up
GO:0010876	lipid localization	-2.0052	0.883	0.413	Up
GO:0034375	high-density lipoprotein particle remodeling	-6.9702	0.808	0	Down
GO:0033700	phospholipid efflux	-6.9702	0.879	0.007	Down
GO:0051004	regulation of lipoprotein lipase activity	-6.9702	0.932	0.019	Down
GO:0051917	regulation of fibrinolysis	-6.9183	0.749	0.096	Down
GO:0034367	macromolecular complex remodeling	-6.1242	0.961	0.246	Down
GO:0001523	retinoid metabolic process	-5.9514	0.8	0.028	Down
GO:0046503	glycerolipid catabolic process	-5.4894	0.773	0.469	Down
GO:0002576	platelet degranulation	-5.4318	0.881	0.221	Down
GO:0006869	lipid transport	-5.4318	0.849	0.677	Down
GO:0071825	protein-lipid complex subunit organization	-5.4305	0.96	0.264	Down
GO:0042304	regulation of fatty acid biosynthetic process	-5.4291	0.738	0.454	Down
GO:0006720	isoprenoid metabolic process	-5.3761	0.802	0.509	Down
GO:0050994	regulation of lipid catabolic process	-5.3388	0.748	0.696	Down
GO:1900046	regulation of hemostasis	-5.3265	0.895	0.618	Down
GO:0043691	reverse cholesterol transport	-5.3265	0.87	0.698	Down
GO:0010876	lipid localization	-5.2091	0.915	0.268	Down
GO:0050818	regulation of coagulation	-5.1841	0.86	0.621	Down
GO:0051241	negative regulation of multicellular organismal process	-5.1369	0.832	0.325	Down
GO:0060191	regulation of lipase activity	-5.066	0.938	0.376	Down
GO:0006641	triglyceride metabolic process	-4.8861	0.781	0.661	Down
GO:0019835	cytolysis	-4.7292	0.992	0.001	Down
GO:0097006	regulation of plasma lipoprotein particle levels	-4.4828	0.965	0.026	Down
GO:0006638	neutral lipid metabolic process	-4.4828	0.803	0.526	Down
GO:0015850	organic hydroxy compound transport	-4.4215	0.896	0.29	Down
GO:0048261	negative regulation of receptor-mediated endocytosis	-4.411	0.833	0.325	Down
GO:0015748	organophosphate ester transport	-4.2722	0.905	0.323	Down
GO:0016192	vesicle-mediated transport	-4.2418	0.908	0.246	Down
GO:0070328	triglyceride homeostasis	-4.149	0.925	0.191	Down
GO:0060696	regulation of phospholipid catabolic process	-4.0604	0.763	0.649	Down
GO:0051179	localization	-4.0166	0.996	0	Down
GO:0050817	coagulation	-3.9713	0.925	0.124	Down
GO:0045806	negative regulation of endocytosis	-3.8928	0.821	0.676	Down
GO:0007597	blood coagulation, intrinsic pathway	-3.793	0.802	0.637	Down
GO:0030198	extracellular matrix organization	-3.774	0.943	0.12	Down
GO:0043062	extracellular structure organization	-3.7703	0.947	0.166	Down
GO:1903034	regulation of response to wounding	-3.7088	0.876	0.538	Down
GO:0009605	response to external stimulus	-3.6794	0.967	0.116	Down
GO:0034441	plasma lipoprotein particle oxidation	-3.6696	0.904	0.155	Down
GO:0010873	positive regulation of cholesterol esterification	-3.663	0.768	0.586	Down
GO:0044092	negative regulation of molecular function	-3.639	0.932	0.505	Down
GO:0006810	transport	-3.5695	0.896	0.496	Down
GO:0030100	regulation of endocytosis	-3.5462	0.836	0.62	Down
GO:0006959	humoral immune response	-3.4876	0.938	0	Down
GO:0006508	proteolysis	-3.4838	0.947	0.228	Down
GO:1901564	organonitrogen compound metabolic process	-3.4612	0.957	0.099	Down
GO:0044281	small molecule metabolic process	-3.4599	0.855	0.343	Down
GO:0043086	negative regulation of catalytic activity	-3.4534	0.924	0.405	Down
GO:0051234	establishment of localization	-3.4493	0.911	0.536	Down
GO:0051336	regulation of hydrolase activity	-3.4493	0.927	0.61	Down
GO:0031639	plasminogen activation	-3.421	0.951	0.034	Down
GO:0006950	response to stress	-3.4072	0.966	0.196	Down
GO:0072376	protein activation cascade	-3.372	0.94	0.139	Down
GO:0072378	blood coagulation, fibrin clot formation	-3.372	0.796	0.673	Down
GO:0046486	glycerolipid metabolic process	-3.3479	0.778	0.602	Down
GO:0006066	alcohol metabolic process	-3.3365	0.856	0.227	Down
GO:0042180	cellular ketone metabolic process	-3.2651	0.855	0.444	Down
GO:0006897	endocytosis	-3.2322	0.903	0.477	Down
GO:0034433	steroid esterification	-3.1619	0.828	0.418	Down
GO:0009611	response to wounding	-3.0477	0.94	0.233	Down
GO:0006629	lipid metabolic process	-3.0477	0.86	0.457	Down
GO:0050920	regulation of chemotaxis	-3.0477	0.842	0.528	Down
GO:0050878	regulation of body fluid levels	-3.0206	0.925	0.26	Down
GO:0051129	negative regulation of cellular component organization	-2.9897	0.882	0.34	Down
GO:0019538	protein metabolic process	-2.9658	0.952	0.11	Down
GO:0019730	antimicrobial humoral response	-2.9658	0.904	0.39	Down
GO:0051239	regulation of multicellular organismal process	-2.9059	0.903	0.2	Down
GO:0034633	retinol transport	-2.9025	0.894	0.46	Down
GO:0046864	isoprenoid transport	-2.9025	0.901	0.46	Down
GO:0016042	lipid catabolic process	-2.9025	0.782	0.576	Down
GO:0001867	complement activation, lectin pathway	-2.9025	0.858	0.615	Down
GO:0016053	organic acid biosynthetic process	-2.8817	0.827	0.664	Down
GO:0051838	cytolysis by host of symbiont cells	-2.8727	0.882	0.408	Down
GO:0006952	defense response	-2.852	0.935	0.425	Down
GO:0042157	lipoprotein metabolic process	-2.8473	0.967	0.053	Down
GO:0048523	negative regulation of cellular process	-2.8338	0.886	0.453	Down
GO:0044283	small molecule biosynthetic process	-2.8132	0.842	0.492	Down
GO:0048771	tissue remodeling	-2.7903	0.93	0.156	Down
GO:0048807	female genitalia morphogenesis	-2.7778	0.916	0.086	Down
GO:0006631	fatty acid metabolic process	-2.7601	0.753	0.689	Down
GO:0010631	epithelial cell migration	-2.7488	0.819	0.165	Down
GO:0090130	tissue migration	-2.7047	0.927	0.166	Down
GO:0002252	immune effector process	-2.7047	0.953	0.455	Down
GO:0048519	negative regulation of biological process	-2.6735	0.947	0.047	Down
GO:0060157	urinary bladder development	-2.6719	0.934	0.162	Down
GO:0045861	negative regulation of proteolysis	-2.6695	0.853	0.384	Down
GO:0055088	lipid homeostasis	-2.6695	0.926	0.467	Down
GO:0019216	regulation of lipid metabolic process	-2.6406	0.782	0.518	Down
GO:0046470	phosphatidylcholine metabolic process	-2.6038	0.775	0.685	Down
GO:0032501	multicellular organismal process	-2.5987	0.996	0	Down
GO:1901615	organic hydroxy compound metabolic process	-2.5955	0.969	0.039	Down
GO:0033555	multicellular organismal response to stress	-2.584	0.902	0.275	Down
GO:0002697	regulation of immune effector process	-2.5647	0.913	0.376	Down
GO:0097581	lamellipodium organization	-2.5598	0.948	0.14	Down
GO:0051674	localization of cell	-2.5494	0.926	0.28	Down
GO:0031638	zymogen activation	-2.5494	0.949	0.672	Down
GO:0042330	taxis	-2.511	0.887	0.552	Down
GO:0007626	locomotory behavior	-2.4931	0.99	0	Down
GO:0060059	embryonic retina morphogenesis in camera-type eye	-2.4792	0.924	0.331	Down
GO:0001519	peptide amidation	-2.4274	0.959	0.029	Down
GO:0072358	cardiovascular system development	-2.4159	0.888	0.187	Down
GO:0032101	regulation of response to external stimulus	-2.4159	0.887	0.559	Down
GO:0050896	response to stimulus	-2.4085	0.997	0	Down
GO:0006957	complement activation, alternative pathway	-2.4064	0.853	0.645	Down
GO:0071693	protein transport within extracellular region	-2.3918	0.894	0.344	Down
GO:0030162	regulation of proteolysis	-2.3918	0.893	0.57	Down
GO:0006027	glycosaminoglycan catabolic process	-2.3839	0.899	0.472	Down
GO:0015711	organic anion transport	-2.3839	0.895	0.597	Down
GO:0006082	organic acid metabolic process	-2.3697	0.829	0.595	Down
GO:0035640	exploration behavior	-2.3697	0.979	0.598	Down
GO:0032879	regulation of localization	-2.3455	0.884	0.318	Down
GO:0002376	immune system process	-2.3367	0.995	0	Down
GO:0045926	negative regulation of growth	-2.3367	0.91	0.168	Down
GO:0065007	biological regulation	-2.3172	0.998	0	Down
GO:0071702	organic substance transport	-2.3132	0.904	0.547	Down
GO:0040012	regulation of locomotion	-2.3106	0.9	0.653	Down
GO:0032824	negative regulation of natural killer cell differentiation	-2.3102	0.832	0.341	Down
GO:0044117	growth of symbiont in host	-2.3102	0.973	0.491	Down
GO:0044110	growth involved in symbiotic interaction	-2.3102	0.973	0.493	Down
GO:0001667	ameboidal-type cell migration	-2.3102	0.871	0.578	Down
GO:0040007	growth	-2.2948	0.994	0	Down
GO:0001954	positive regulation of cell-matrix adhesion	-2.2943	0.945	0.029	Down
GO:0002684	positive regulation of immune system process	-2.2857	0.888	0.674	Down
GO:0060627	regulation of vesicle-mediated transport	-2.2798	0.851	0.568	Down
GO:0065008	regulation of biological quality	-2.274	0.957	0.09	Down
GO:0006006	glucose metabolic process	-2.2676	0.86	0.435	Down
GO:0098542	defense response to other organism	-2.2676	0.906	0.632	Down
GO:0040011	locomotion	-2.264	0.994	0	Down
GO:2000504	positive regulation of blood vessel remodeling	-2.2427	0.89	0.202	Down
GO:0051093	negative regulation of developmental process	-2.2422	0.883	0.304	Down
GO:0065009	regulation of molecular function	-2.2403	0.957	0.086	Down
GO:0051270	regulation of cellular component movement	-2.2403	0.839	0.533	Down
GO:0002682	regulation of immune system process	-2.2403	0.915	0.584	Down
GO:1901575	organic substance catabolic process	-2.2403	0.906	0.632	Down
GO:1902622	regulation of neutrophil migration	-2.2286	0.829	0.55	Down
GO:1901565	organonitrogen compound catabolic process	-2.2005	0.906	0.271	Down
GO:0051023	regulation of immunoglobulin secretion	-2.1861	0.833	0.46	Down
GO:0006022	aminoglycan metabolic process	-2.1831	0.943	0.411	Down
GO:0006820	anion transport	-2.18	0.915	0.618	Down
GO:0046434	organophosphate catabolic process	-2.155	0.914	0.451	Down
GO:0031179	peptide modification	-2.1516	0.959	0.324	Down
GO:0050790	regulation of catalytic activity	-2.1499	0.926	0.645	Down
GO:0030032	lamellipodium assembly	-2.1477	0.939	0.418	Down
GO:0033628	regulation of cell adhesion mediated by integrin	-2.1408	0.963	0.523	Down
GO:0048305	immunoglobulin secretion	-2.1408	0.873	0.687	Down
GO:0048265	response to pain	-2.1253	0.908	0.252	Down
GO:0060065	uterus development	-2.125	0.92	0.47	Down
GO:0060044	negative regulation of cardiac muscle cell proliferation	-2.1087	0.843	0.54	Down
GO:2001027	negative regulation of endothelial cell chemotaxis	-2.0992	0.762	0.668	Down
GO:0000270	peptidoglycan metabolic process	-2.0992	0.946	0.688	Down
GO:0060343	trabecula formation	-2.0827	0.913	0.382	Down
GO:0015886	heme transport	-2.0558	0.921	0.211	Down
GO:0010954	positive regulation of protein processing	-2.0558	0.898	0.634	Down
GO:0072359	circulatory system development	-2.0477	0.906	0.322	Down
GO:0010669	epithelial structure maintenance	-2.0477	0.894	0.334	Down
GO:0060621	negative regulation of cholesterol import	-2.0477	0.829	0.479	Down
GO:0016525	negative regulation of angiogenesis	-2.0331	0.822	0.63	Down
GO:0022600	digestive system process	-2.0291	0.927	0.148	Down
GO:0007601	visual perception	-2.0013	0.945	0.395	Down
