# Supplementary material for: Kawasaki Disease Patient Stratification and Pathway Analysis Based on Host Transcriptomic and Proteomic Profiles
Source: Int J Mol Sci. 2021 May 26;22(11):5655. doi: 10.3390/ijms22115655 (PMC8198135; doi:10.3390/ijms22115655)
Supplement: Supplementary file 1 [file ijms-22-05655-s001.zip › S3_Pathways_Clusters_Transcriptomics.xlsx]

## Sheet: 1_vs_Rest_UP
term_ID	description	log10.p.value	uniqueness	dispensability
GO:0006955	immune response	-37.9092	0.686	0.579
GO:0051707	response to other organism	-36.0765	0.848	0
GO:0009607	response to biotic stimulus	-35.644	0.916	0.12
GO:0006952	defense response	-35.4245	0.853	0.431
GO:0002376	immune system process	-32.2028	0.995	0
GO:0002252	immune effector process	-32.1326	0.747	0.627
GO:0034097	response to cytokine	-26.8962	0.866	0.118
GO:0009605	response to external stimulus	-25.8016	0.905	0.141
GO:0019221	cytokine-mediated signaling pathway	-25.6846	0.779	0.464
GO:0060337	type I interferon signaling pathway	-25.5812	0.633	0.692
GO:0034340	response to type I interferon	-25.172	0.664	0.665
GO:0051704	multi-organism process	-24.3272	0.995	0
GO:0043900	regulation of multi-organism process	-24.0459	0.894	0
GO:0043901	negative regulation of multi-organism process	-20.8868	0.851	0.444
GO:0006950	response to stress	-18.6635	0.897	0.196
GO:0060333	interferon-gamma-mediated signaling pathway	-16.7694	0.63	0.697
GO:0045088	regulation of innate immune response	-14.4995	0.584	0.677
GO:0019079	viral genome replication	-13.9038	0.911	0.443
GO:0050776	regulation of immune response	-13.426	0.597	0.687
GO:0031347	regulation of defense response	-13.3007	0.744	0.115
GO:0010033	response to organic substance	-13.0218	0.862	0.447
GO:0071310	cellular response to organic substance	-12.9502	0.834	0.59
GO:0002682	regulation of immune system process	-12.2837	0.709	0.653
GO:0044419	interspecies interaction between organisms	-11.6623	0.924	0.562
GO:0032101	regulation of response to external stimulus	-11.0261	0.788	0.596
GO:0001817	regulation of cytokine production	-10.8505	0.718	0.043
GO:0070887	cellular response to chemical stimulus	-10.5543	0.851	0.594
GO:0002697	regulation of immune effector process	-10.3967	0.674	0.045
GO:0001816	cytokine production	-10.3882	0.921	0.204
GO:0002833	positive regulation of response to biotic stimulus	-10.2805	0.776	0.621
GO:0035456	response to interferon-beta	-9.4476	0.874	0.579
GO:0035455	response to interferon-alpha	-8.8867	0.875	0.571
GO:0032103	positive regulation of response to external stimulus	-8.3039	0.756	0.516
GO:0080134	regulation of response to stress	-8.2279	0.775	0.488
GO:0042221	response to chemical	-7.886	0.895	0.241
GO:0007166	cell surface receptor signaling pathway	-7.764	0.832	0.242
GO:0050777	negative regulation of immune response	-7.3464	0.631	0.512
GO:0060760	positive regulation of response to cytokine stimulus	-7.2784	0.752	0.606
GO:0050896	response to stimulus	-7.1666	0.997	0
GO:0045824	negative regulation of innate immune response	-7.1666	0.627	0.681
GO:0046903	secretion	-6.5419	0.904	0.451
GO:0048584	positive regulation of response to stimulus	-6.4685	0.75	0.515
GO:0051092	positive regulation of NF-kappaB transcription factor activity	-5.8309	0.863	0.036
GO:0060700	regulation of ribonuclease activity	-5.6843	0.929	0.227
GO:0006954	inflammatory response	-5.4114	0.823	0.678
GO:0048583	regulation of response to stimulus	-5.3255	0.862	0.242
GO:0039528	cytoplasmic pattern recognition receptor signaling pathway in response to virus	-5.1718	0.49	0.637
GO:0098586	cellular response to virus	-5.1326	0.877	0.631
GO:0009306	protein secretion	-4.6629	0.864	0
GO:0035592	establishment of protein localization to extracellular region	-4.6562	0.885	0.545
GO:0071692	protein localization to extracellular region	-4.5857	0.947	0.288
GO:0002819	regulation of adaptive immune response	-4.5087	0.643	0.546
GO:0051716	cellular response to stimulus	-4.4265	0.884	0.307
GO:0051240	positive regulation of multicellular organismal process	-4.4033	0.776	0.542
GO:0002274	myeloid leukocyte activation	-4.3732	0.733	0.413
GO:0006471	protein ADP-ribosylation	-4.3698	0.942	0.154
GO:0002790	peptide secretion	-4.3465	0.881	0.564
GO:0002440	production of molecular mediator of immune response	-4.329	0.789	0.364
GO:0044764	multi-organism cellular process	-4.2763	0.923	0.66
GO:0007165	signal transduction	-4.2567	0.816	0.436
GO:0002704	negative regulation of leukocyte mediated immunity	-4.1743	0.661	0.69
GO:0032069	regulation of nuclease activity	-4.1383	0.921	0.323
GO:0032020	ISG15-protein conjugation	-4.1346	0.972	0.159
GO:0051239	regulation of multicellular organismal process	-4.0824	0.889	0.199
GO:0002683	negative regulation of immune system process	-3.8159	0.678	0.584
GO:0007259	JAK-STAT cascade	-3.7752	0.846	0.094
GO:0097696	STAT cascade	-3.6618	0.864	0.348
GO:0034343	type III interferon production	-3.6543	0.838	0.525
GO:0034344	regulation of type III interferon production	-3.6543	0.81	0.525
GO:0051090	regulation of sequence-specific DNA binding transcription factor activity	-3.6167	0.901	0.334
GO:0043123	positive regulation of I-kappaB kinase/NF-kappaB signaling	-3.4796	0.758	0.35
GO:0007154	cell communication	-3.4537	0.993	0.004
GO:1903706	regulation of hemopoiesis	-3.4441	0.63	0.572
GO:0032611	interleukin-1 beta production	-3.4441	0.788	0.695
GO:0046719	regulation by virus of viral protein levels in host cell	-3.4379	0.879	0.677
GO:0002250	adaptive immune response	-3.4264	0.708	0.437
GO:0001775	cell activation	-3.2245	0.971	0.057
GO:0070498	interleukin-1-mediated signaling pathway	-3.2013	0.833	0.598
GO:0023052	signaling	-3.1959	0.996	0
GO:0046886	positive regulation of hormone biosynthetic process	-3.1039	0.894	0.166
GO:0043367	CD4-positive, alpha-beta T cell differentiation	-3.0804	0.735	0.636
GO:0065009	regulation of molecular function	-3.0703	0.948	0.051
GO:0009597	detection of virus	-3.0463	0.895	0.515
GO:0035457	cellular response to interferon-alpha	-3.0226	0.872	0.56
GO:0006281	DNA repair	-2.9648	0.833	0.361
GO:0035458	cellular response to interferon-beta	-2.9648	0.868	0.581
GO:0019060	intracellular transport of viral protein in host cell	-2.9507	0.825	0.637
GO:0032757	positive regulation of interleukin-8 production	-2.9451	0.732	0.676
GO:0048145	regulation of fibroblast proliferation	-2.9009	0.947	0.039
GO:0009967	positive regulation of signal transduction	-2.9009	0.711	0.62
GO:0048144	fibroblast proliferation	-2.8981	0.983	0.364
GO:0007249	I-kappaB kinase/NF-kappaB signaling	-2.8948	0.857	0.367
GO:0034154	toll-like receptor 7 signaling pathway	-2.8815	0.67	0.417
GO:0042267	natural killer cell mediated cytotoxicity	-2.8528	0.66	0.512
GO:0002479	antigen processing and presentation of exogenous peptide antigen via MHC class I, TAP-dependent	-2.8524	0.803	0.321
GO:0032269	negative regulation of cellular protein metabolic process	-2.8407	0.86	0.492
GO:0070555	response to interleukin-1	-2.7553	0.855	0.69
GO:0051241	negative regulation of multicellular organismal process	-2.7107	0.797	0.596
GO:0002228	natural killer cell mediated immunity	-2.7107	0.674	0.681
GO:0002828	regulation of type 2 immune response	-2.7106	0.698	0.437
GO:0046967	cytosol to ER transport	-2.6904	0.944	0.213
GO:0048518	positive regulation of biological process	-2.682	0.93	0.09
GO:0006213	pyrimidine nucleoside metabolic process	-2.6791	0.948	0.395
GO:0051248	negative regulation of protein metabolic process	-2.6766	0.868	0.62
GO:0032722	positive regulation of chemokine production	-2.6734	0.732	0.685
GO:0045589	regulation of regulatory T cell differentiation	-2.6734	0.685	0.697
GO:0030522	intracellular receptor signaling pathway	-2.6638	0.875	0.165
GO:0032880	regulation of protein localization	-2.6083	0.866	0.515
GO:0072641	type I interferon secretion	-2.6083	0.765	0.525
GO:0048519	negative regulation of biological process	-2.5869	0.932	0.134
GO:0071360	cellular response to exogenous dsRNA	-2.5851	0.892	0.291
GO:0010893	positive regulation of steroid biosynthetic process	-2.5759	0.891	0.275
GO:1900225	regulation of NLRP3 inflammasome complex assembly	-2.549	0.953	0.029
GO:0010847	regulation of chromatin assembly	-2.5299	0.955	0.37
GO:0034356	NAD biosynthesis via nicotinamide riboside salvage pathway	-2.5256	0.951	0.465
GO:0006301	postreplication repair	-2.5256	0.865	0.635
GO:0000731	DNA synthesis involved in DNA repair	-2.5256	0.858	0.657
GO:0044546	NLRP3 inflammasome complex assembly	-2.5054	0.987	0.449
GO:0052548	regulation of endopeptidase activity	-2.5054	0.891	0.453
GO:0010647	positive regulation of cell communication	-2.4628	0.836	0.41
GO:0042092	type 2 immune response	-2.447	0.774	0.296
GO:0023056	positive regulation of signaling	-2.447	0.836	0.405
GO:0044093	positive regulation of molecular function	-2.4428	0.926	0.481
GO:0002520	immune system development	-2.4083	0.717	0.469
GO:0006974	cellular response to DNA damage stimulus	-2.39	0.85	0.612
GO:1990668	vesicle fusion with endoplasmic reticulum-Golgi intermediate compartment (ERGIC) membrane	-2.3887	0.943	0.151
GO:0032268	regulation of cellular protein metabolic process	-2.385	0.884	0.688
GO:0042771	intrinsic apoptotic signaling pathway in response to DNA damage by p53 class mediator	-2.3729	0.838	0.62
GO:0050790	regulation of catalytic activity	-2.3497	0.924	0.696
GO:0070212	protein poly-ADP-ribosylation	-2.3372	0.948	0.531
GO:1901224	positive regulation of NIK/NF-kappaB signaling	-2.3322	0.791	0.523
GO:0048522	positive regulation of cellular process	-2.316	0.848	0.44
GO:0035655	interleukin-18-mediated signaling pathway	-2.3086	0.849	0.526
GO:1900045	negative regulation of protein K63-linked ubiquitination	-2.291	0.905	0.155
GO:0006259	DNA metabolic process	-2.2882	0.965	0.219
GO:0031623	receptor internalization	-2.2578	0.9	0.659
GO:0001672	regulation of chromatin assembly or disassembly	-2.2498	0.954	0.585
GO:0006898	receptor-mediated endocytosis	-2.2464	0.936	0.324
GO:0072308	negative regulation of metanephric nephron tubule epithelial cell differentiation	-2.1834	0.87	0.242
GO:0051172	negative regulation of nitrogen compound metabolic process	-2.182	0.875	0.628
GO:2000110	negative regulation of macrophage apoptotic process	-2.1805	0.932	0.029
GO:0072527	pyrimidine-containing compound metabolic process	-2.1154	0.973	0.136
GO:0051246	regulation of protein metabolic process	-2.1154	0.906	0.214
GO:0032868	response to insulin	-2.1154	0.879	0.482
GO:1904469	positive regulation of tumor necrosis factor secretion	-2.115	0.711	0.538
GO:2000660	negative regulation of interleukin-1-mediated signaling pathway	-2.115	0.781	0.691
GO:0007182	common-partner SMAD protein phosphorylation	-2.082	0.888	0.159
GO:2001214	positive regulation of vasculogenesis	-2.082	0.834	0.294
GO:0070673	response to interleukin-18	-2.082	0.882	0.53
GO:0002407	dendritic cell chemotaxis	-2.0763	0.731	0.389
GO:0009966	regulation of signal transduction	-2.075	0.748	0.674

## Sheet: 1_vs_Rest_DOWN
term_ID	description	log10.p.value	uniqueness	dispensability
GO:0006119	oxidative phosphorylation	-6.1857	0.1	0
GO:0006091	generation of precursor metabolites and energy	-3.5994	0.768	0.048
GO:0019646	aerobic electron transport chain	-3.1325	0.24	0.51
GO:0051561	positive regulation of mitochondrial calcium ion concentration	-2.6599	0.797	0.028
GO:0055114	oxidation-reduction process	-2.3667	0.488	0.27

## Sheet: 2_vs_Rest_UP
term_ID	description	log10.p.value	uniqueness	dispensability
GO:0042744	hydrogen peroxide catabolic process	-5.2224	0.855	0.666
GO:0034109	homotypic cell-cell adhesion	-4.8546	0.929	0
GO:0042743	hydrogen peroxide metabolic process	-4.8546	0.932	0
GO:0007596	blood coagulation	-4.7538	0.76	0.011
GO:0050817	coagulation	-4.7538	0.922	0.173
GO:0017001	antibiotic catabolic process	-4.6162	0.795	0.039
GO:0051187	cofactor catabolic process	-4.6162	0.809	0.377
GO:0015669	gas transport	-4.3755	0.95	0.009
GO:0065008	regulation of biological quality	-4.1799	0.95	0.047
GO:0050793	regulation of developmental process	-4.1302	0.876	0.072
GO:0030218	erythrocyte differentiation	-3.9665	0.719	0.28
GO:0009611	response to wounding	-3.9665	0.927	0.336
GO:0015671	oxygen transport	-3.8506	0.95	0.193
GO:0042168	heme metabolic process	-3.4501	0.787	0.563
GO:0040011	locomotion	-3.2585	0.978	0
GO:1901575	organic substance catabolic process	-2.976	0.821	0.67
GO:2001237	negative regulation of extrinsic apoptotic signaling pathway	-2.9477	0.861	0.079
GO:0030099	myeloid cell differentiation	-2.9477	0.799	0.669
GO:0050878	regulation of body fluid levels	-2.8797	0.864	0.341
GO:0009895	negative regulation of catabolic process	-2.8294	0.802	0.406
GO:0009894	regulation of catabolic process	-2.8294	0.811	0.466
GO:0098869	cellular oxidant detoxification	-2.7173	0.904	0.078
GO:0051186	cofactor metabolic process	-2.6741	0.94	0.049
GO:0051188	cofactor biosynthetic process	-2.6741	0.864	0.681
GO:0020027	hemoglobin metabolic process	-2.5872	0.946	0.032
GO:0018149	peptide cross-linking	-2.5872	0.942	0.058
GO:0009056	catabolic process	-2.5483	0.945	0.051
GO:0051128	regulation of cellular component organization	-2.5393	0.939	0.082
GO:0048872	homeostasis of number of cells	-2.5142	0.853	0.452
GO:0048869	cellular developmental process	-2.4688	0.871	0.406
GO:0016477	cell migration	-2.4103	0.893	0.453
GO:1903579	negative regulation of ATP metabolic process	-2.3785	0.8	0.175
GO:0042592	homeostatic process	-2.3365	0.85	0.431
GO:0072593	reactive oxygen species metabolic process	-2.2917	0.942	0.052
GO:0015893	drug transport	-2.2852	0.917	0.204
GO:0019673	GDP-mannose metabolic process	-2.2653	0.908	0.333
GO:0048856	anatomical structure development	-2.2579	0.895	0.544
GO:0030049	muscle filament sliding	-2.256	0.893	0.104
GO:0051674	localization of cell	-2.256	0.955	0.14
GO:0033013	tetrapyrrole metabolic process	-2.256	0.881	0.28
GO:0043488	regulation of mRNA stability	-2.2252	0.815	0.292
GO:0001836	release of cytochrome c from mitochondria	-2.2016	0.88	0.603
GO:0051354	negative regulation of oxidoreductase activity	-2.1726	0.908	0.248
GO:0006928	movement of cell or subcellular component	-2.1108	0.945	0.017
GO:0060216	definitive hemopoiesis	-2.1108	0.848	0.513
GO:0070887	cellular response to chemical stimulus	-2.1085	0.919	0.306
GO:0061013	regulation of mRNA catabolic process	-2.096	0.808	0.616
GO:1901566	organonitrogen compound biosynthetic process	-2.0918	0.854	0.425
GO:0002520	immune system development	-2.042	0.84	0.365
GO:2000026	regulation of multicellular organismal development	-2.0267	0.849	0.327
GO:0007155	cell adhesion	-2.0212	0.931	0.569
GO:0048468	cell development	-2.014	0.867	0.349

## Sheet: 2_vs_Rest_DOWN
term_ID	description	log10.p.value	uniqueness	dispensability
GO:0009615	response to virus	-9.8219	0.808	0
GO:0051607	defense response to virus	-8.9424	0.615	0.689
GO:0009607	response to biotic stimulus	-6.8242	0.917	0.102
GO:0043901	negative regulation of multi-organism process	-6.5545	0.766	0
GO:0019058	viral life cycle	-6.2719	0.805	0.471
GO:0060337	type I interferon signaling pathway	-5.8514	0.652	0.076
GO:0034340	response to type I interferon	-5.7579	0.682	0.544
GO:0002252	immune effector process	-5.5579	0.74	0.524
GO:0043900	regulation of multi-organism process	-5.535	0.828	0.52
GO:0006952	defense response	-5.4849	0.853	0.312
GO:0045087	innate immune response	-5.1201	0.664	0.534
GO:0002376	immune system process	-5.0519	0.985	0
GO:0019079	viral genome replication	-4.7676	0.819	0.691
GO:0032069	regulation of nuclease activity	-4.5302	0.926	0.029
GO:0006955	immune response	-4.5201	0.681	0.627
GO:0060700	regulation of ribonuclease activity	-4.2407	0.932	0.323
GO:0051704	multi-organism process	-3.8886	0.984	0
GO:0009605	response to external stimulus	-3.4647	0.909	0.141
GO:0044419	interspecies interaction between organisms	-3.4259	0.841	0.606
GO:0002682	regulation of immune system process	-3.3233	0.709	0.653
GO:0006950	response to stress	-3.0071	0.903	0.196
GO:1900245	positive regulation of MDA-5 signaling pathway	-2.7862	0.564	0.464
GO:0070232	regulation of T cell apoptotic process	-2.7077	0.872	0.031
GO:0071346	cellular response to interferon-gamma	-2.6599	0.656	0.597
GO:0032722	positive regulation of chemokine production	-2.6374	0.769	0.521
GO:0071603	endothelial cell-cell adhesion	-2.6127	0.947	0
GO:1903706	regulation of hemopoiesis	-2.5597	0.627	0.321
GO:0034341	response to interferon-gamma	-2.524	0.662	0.613
GO:0048872	homeostasis of number of cells	-2.5118	0.947	0.028
GO:0002683	negative regulation of immune system process	-2.5118	0.683	0.58
GO:0001911	negative regulation of leukocyte mediated cytotoxicity	-2.4995	0.922	0.156
GO:0002684	positive regulation of immune system process	-2.4565	0.64	0.685
GO:1901224	positive regulation of NIK/NF-kappaB signaling	-2.4181	0.811	0.126
GO:0002698	negative regulation of immune effector process	-2.4181	0.695	0.575
GO:0051091	positive regulation of sequence-specific DNA binding transcription factor activity	-2.3727	0.865	0.27
GO:0042026	protein refolding	-2.3649	0.981	0.002
GO:0034097	response to cytokine	-2.3649	0.863	0.357
GO:0016185	synaptic vesicle budding from presynaptic endocytic zone membrane	-2.2678	0.963	0.58
GO:0032602	chemokine production	-2.2594	0.85	0.561
GO:0006457	protein folding	-2.2512	0.981	0
GO:0045089	positive regulation of innate immune response	-2.181	0.574	0.653
GO:0021599	abducens nerve formation	-2.1565	0.897	0.006
GO:0021572	rhombomere 6 development	-2.1565	0.91	0.191
GO:0021560	abducens nerve development	-2.1565	0.903	0.645
GO:0007249	I-kappaB kinase/NF-kappaB signaling	-2.1546	0.856	0.312
GO:0045646	regulation of erythrocyte differentiation	-2.1395	0.664	0.608
GO:0002831	regulation of response to biotic stimulus	-2.1395	0.778	0.637
GO:0070142	synaptic vesicle budding	-2.1183	0.963	0.006
GO:0006478	peptidyl-tyrosine sulfation	-2.1183	0.976	0.038
GO:0002833	positive regulation of response to biotic stimulus	-2.1183	0.757	0.663
GO:0043123	positive regulation of I-kappaB kinase/NF-kappaB signaling	-2.1045	0.794	0.523
GO:0072608	interleukin-10 secretion	-2.0792	0.863	0.168
GO:0002707	negative regulation of lymphocyte mediated immunity	-2.0792	0.721	0.684
GO:0001819	positive regulation of cytokine production	-2.0792	0.738	0.686
GO:0002520	immune system development	-2.0753	0.722	0.426
GO:0019219	regulation of nucleobase-containing compound metabolic process	-2.0737	0.893	0.551
GO:0071310	cellular response to organic substance	-2.0384	0.835	0.59
GO:0048519	negative regulation of biological process	-2.0277	0.932	0.052
GO:0034641	cellular nitrogen compound metabolic process	-2.0277	0.957	0.528
GO:0034154	toll-like receptor 7 signaling pathway	-2.0277	0.682	0.548
GO:0009967	positive regulation of signal transduction	-2.0277	0.759	0.62
GO:0071222	cellular response to lipopolysaccharide	-2.0249	0.762	0.656
GO:0050896	response to stimulus	-2.007	0.991	0
GO:0006139	nucleobase-containing compound metabolic process	-2.0009	0.952	0.184
GO:0071387	cellular response to cortisol stimulus	-2.0009	0.905	0.235
GO:0045785	positive regulation of cell adhesion	-2.0009	0.861	0.371

## Sheet: 3_vs_Rest_UP
term_ID	description	log10.p.value	uniqueness	dispensability
GO:0001775	cell activation	-10.3599	0.954	0.063
GO:0002443	leukocyte mediated immunity	-8.8032	0.674	0
GO:0006955	immune response	-8.7315	0.666	0.585
GO:0002252	immune effector process	-8.7315	0.714	0.627
GO:0002274	myeloid leukocyte activation	-8.5923	0.648	0.473
GO:0006954	inflammatory response	-7.262	0.914	0
GO:0009605	response to external stimulus	-7.1359	0.935	0.139
GO:0046903	secretion	-6.6772	0.894	0.497
GO:0006952	defense response	-6.3375	0.914	0.427
GO:0002376	immune system process	-6.1258	0.994	0
GO:0006887	exocytosis	-4.9283	0.861	0
GO:0051707	response to other organism	-4.767	0.909	0.114
GO:0009607	response to biotic stimulus	-4.6257	0.942	0.141
GO:0030098	lymphocyte differentiation	-4.4496	0.59	0.672
GO:0001816	cytokine production	-4.1768	0.916	0.017
GO:0050663	cytokine secretion	-4.1768	0.777	0.609
GO:0002703	regulation of leukocyte mediated immunity	-3.8795	0.637	0.645
GO:0050865	regulation of cell activation	-3.8737	0.76	0.688
GO:0080135	regulation of cellular response to stress	-3.5137	0.839	0.368
GO:0048585	negative regulation of response to stimulus	-3.3551	0.826	0.409
GO:0070487	monocyte aggregation	-3.3531	0.857	0.01
GO:0006869	lipid transport	-3.3531	0.877	0.386
GO:0033554	cellular response to stress	-3.3422	0.904	0.521
GO:0090713	immunological memory process	-3.2806	0.791	0.285
GO:0006950	response to stress	-3.2518	0.929	0.196
GO:0002819	regulation of adaptive immune response	-3.206	0.648	0.381
GO:0050727	regulation of inflammatory response	-3.1686	0.836	0.639
GO:2000377	regulation of reactive oxygen species metabolic process	-3.154	0.924	0.003
GO:0051704	multi-organism process	-3.1525	0.993	0
GO:0002440	production of molecular mediator of immune response	-3.1525	0.761	0.411
GO:0002820	negative regulation of adaptive immune response	-3.1525	0.645	0.63
GO:0080134	regulation of response to stress	-3.1242	0.841	0.488
GO:0010876	lipid localization	-3.1221	0.931	0.19
GO:0042116	macrophage activation	-3.1221	0.714	0.546
GO:0050671	positive regulation of lymphocyte proliferation	-3.0584	0.563	0.696
GO:0090344	negative regulation of cell aging	-3.0538	0.84	0.035
GO:0072604	interleukin-6 secretion	-2.9272	0.806	0.63
GO:0050900	leukocyte migration	-2.9036	0.699	0.453
GO:0050854	regulation of antigen receptor-mediated signaling pathway	-2.7449	0.645	0.496
GO:0032101	regulation of response to external stimulus	-2.7383	0.843	0.596
GO:0045906	negative regulation of vasoconstriction	-2.7289	0.859	0.131
GO:0006796	phosphate-containing compound metabolic process	-2.71	0.951	0.481
GO:0045785	positive regulation of cell adhesion	-2.71	0.77	0.638
GO:0033089	positive regulation of T cell differentiation in thymus	-2.7076	0.556	0.454
GO:0015711	organic anion transport	-2.6984	0.907	0.411
GO:0031667	response to nutrient levels	-2.6899	0.923	0.551
GO:0006793	phosphorus metabolic process	-2.6883	0.976	0.071
GO:0044262	cellular carbohydrate metabolic process	-2.6747	0.979	0.047
GO:0045589	regulation of regulatory T cell differentiation	-2.6747	0.555	0.699
GO:0032352	positive regulation of hormone metabolic process	-2.6282	0.897	0.168
GO:0030730	sequestering of triglyceride	-2.6282	0.898	0.69
GO:0072593	reactive oxygen species metabolic process	-2.603	0.98	0.05
GO:0008219	cell death	-2.603	0.952	0.075
GO:0034097	response to cytokine	-2.603	0.931	0.118
GO:0048583	regulation of response to stimulus	-2.603	0.89	0.233
GO:0030155	regulation of cell adhesion	-2.5971	0.821	0.395
GO:0034116	positive regulation of heterotypic cell-cell adhesion	-2.5971	0.8	0.569
GO:0045066	regulatory T cell differentiation	-2.5971	0.616	0.615
GO:0045064	T-helper 2 cell differentiation	-2.5802	0.566	0.632
GO:0016192	vesicle-mediated transport	-2.5773	0.93	0.337
GO:0002520	immune system development	-2.5773	0.683	0.494
GO:0009991	response to extracellular stimulus	-2.5685	0.922	0.557
GO:0070661	leukocyte proliferation	-2.529	0.953	0.015
GO:2000523	regulation of T cell costimulation	-2.5268	0.654	0.528
GO:0034113	heterotypic cell-cell adhesion	-2.4528	0.846	0.494
GO:0010646	regulation of cell communication	-2.4069	0.917	0.202
GO:0009966	regulation of signal transduction	-2.3911	0.808	0.55
GO:0050896	response to stimulus	-2.3881	0.996	0
GO:0023051	regulation of signaling	-2.3696	0.922	0.203
GO:0019637	organophosphate metabolic process	-2.3696	0.955	0.622
GO:0050777	negative regulation of immune response	-2.3696	0.622	0.681
GO:0044706	multi-multicellular organism process	-2.3544	0.938	0.466
GO:0043123	positive regulation of I-kappaB kinase/NF-kappaB signaling	-2.3522	0.821	0.092
GO:1905377	response to D-galactose	-2.3522	0.942	0.355
GO:1990266	neutrophil migration	-2.3522	0.737	0.543
GO:0032635	interleukin-6 production	-2.3522	0.869	0.655
GO:0015748	organophosphate ester transport	-2.3519	0.917	0.324
GO:0034356	NAD biosynthesis via nicotinamide riboside salvage pathway	-2.3505	0.924	0.7
GO:0009895	negative regulation of catabolic process	-2.3315	0.906	0.166
GO:0032310	prostaglandin secretion	-2.326	0.883	0.686
GO:1902531	regulation of intracellular signal transduction	-2.3076	0.816	0.69
GO:0050793	regulation of developmental process	-2.304	0.894	0.247
GO:0010955	negative regulation of protein processing	-2.304	0.894	0.304
GO:1900076	regulation of cellular response to insulin stimulus	-2.304	0.874	0.407
GO:0007165	signal transduction	-2.304	0.849	0.454
GO:2001057	reactive nitrogen species metabolic process	-2.3025	0.981	0.03
GO:0033559	unsaturated fatty acid metabolic process	-2.3025	0.933	0.044
GO:0002683	negative regulation of immune system process	-2.3006	0.652	0.522
GO:0010575	positive regulation of vascular endothelial growth factor production	-2.2903	0.808	0.223
GO:0045940	positive regulation of steroid metabolic process	-2.2903	0.891	0.404
GO:0043302	positive regulation of leukocyte degranulation	-2.2897	0.615	0.67
GO:0002684	positive regulation of immune system process	-2.2875	0.606	0.685
GO:0019221	cytokine-mediated signaling pathway	-2.2861	0.876	0.464
GO:0051240	positive regulation of multicellular organismal process	-2.2754	0.792	0.356
GO:0038066	p38MAPK cascade	-2.2741	0.861	0.423
GO:1901568	fatty acid derivative metabolic process	-2.2685	0.96	0.212
GO:0010827	regulation of glucose transport	-2.2585	0.881	0.332
GO:0007565	female pregnancy	-2.2409	0.937	0.133
GO:0010507	negative regulation of autophagy	-2.2275	0.923	0.187
GO:0032649	regulation of interferon-gamma production	-2.2034	0.821	0.643
GO:0007569	cell aging	-2.1768	0.899	0.669
GO:0002606	positive regulation of dendritic cell antigen processing and presentation	-2.1648	0.741	0.278
GO:0009165	nucleotide biosynthetic process	-2.1623	0.906	0.417
GO:0006820	anion transport	-2.1623	0.926	0.618
GO:0010573	vascular endothelial growth factor production	-2.146	0.881	0.498
GO:0015939	pantothenate metabolic process	-2.1455	0.944	0.52
GO:0032612	interleukin-1 production	-2.143	0.874	0.626
GO:2000026	regulation of multicellular organismal development	-2.143	0.796	0.663
GO:0035592	establishment of protein localization to extracellular region	-2.1389	0.884	0.413
GO:0002888	positive regulation of myeloid leukocyte mediated immunity	-2.1379	0.671	0.67
GO:0030212	hyaluronan metabolic process	-2.1243	0.974	0.094
GO:0042327	positive regulation of phosphorylation	-2.1239	0.851	0.589
GO:1903464	negative regulation of mitotic cell cycle DNA replication	-2.1121	0.91	0.238
GO:0071692	protein localization to extracellular region	-2.1121	0.949	0.252
GO:0051239	regulation of multicellular organismal process	-2.1061	0.891	0.202
GO:0042981	regulation of apoptotic process	-2.0877	0.904	0.075
GO:0031401	positive regulation of protein modification process	-2.0872	0.861	0.39
GO:0030728	ovulation	-2.0841	0.94	0.489
GO:0022610	biological adhesion	-2.0579	0.993	0
GO:0023052	signaling	-2.0579	0.995	0
GO:0002930	trabecular meshwork development	-2.0579	0.922	0.11
GO:0032609	interferon-gamma production	-2.0579	0.87	0.65
GO:0007154	cell communication	-2.0517	0.992	0.005
GO:0042445	hormone metabolic process	-2.0504	0.935	0.587
GO:0032350	regulation of hormone metabolic process	-2.0432	0.927	0.645
GO:0050855	regulation of B cell receptor signaling pathway	-2.0367	0.675	0.627
GO:0010648	negative regulation of cell communication	-2.0351	0.873	0.636
GO:0002920	regulation of humoral immune response	-2.032	0.681	0.501
GO:0023057	negative regulation of signaling	-2.0314	0.871	0.628
GO:0001525	angiogenesis	-2.0126	0.89	0.193
GO:0002790	peptide secretion	-2.0123	0.89	0.608
GO:0042092	type 2 immune response	-2.0086	0.768	0.326
GO:1901135	carbohydrate derivative metabolic process	-2.0063	0.981	0.051
GO:0035556	intracellular signal transduction	-2.0063	0.865	0.353
GO:0044703	multi-organism reproductive process	-2.0063	0.98	0.628
GO:0043491	protein kinase B signaling	-2.0013	0.901	0.345
GO:0002682	regulation of immune system process	-2.0005	0.683	0.653

## Sheet: 3_vs_Rest_DOWN
term_ID	description	log10.p.value	uniqueness	dispensability
GO:0051607	defense response to virus	-25.2134	0.688	0.689
GO:0009615	response to virus	-24.4739	0.841	0
GO:0060337	type I interferon signaling pathway	-19.2078	0.673	0.076
GO:0034340	response to type I interferon	-18.8975	0.716	0.544
GO:0043901	negative regulation of multi-organism process	-14.5333	0.84	0
GO:0002252	immune effector process	-13.8791	0.808	0.524
GO:0002376	immune system process	-13.6783	0.993	0
GO:0006952	defense response	-12.9199	0.848	0.312
GO:0009607	response to biotic stimulus	-12.5177	0.91	0.102
GO:0043900	regulation of multi-organism process	-11.5624	0.888	0.444
GO:0009605	response to external stimulus	-10.9648	0.899	0.141
GO:0006950	response to stress	-10.5343	0.89	0.196
GO:0019079	viral genome replication	-10.2069	0.908	0.407
GO:0070887	cellular response to chemical stimulus	-10.2069	0.825	0.442
GO:0019221	cytokine-mediated signaling pathway	-9.7545	0.765	0.692
GO:0006955	immune response	-9.4899	0.732	0.627
GO:0034097	response to cytokine	-9.0187	0.855	0.357
GO:0060333	interferon-gamma-mediated signaling pathway	-7.5562	0.672	0.697
GO:0042221	response to chemical	-7.3087	0.887	0.241
GO:0044419	interspecies interaction between organisms	-7.2624	0.919	0.562
GO:0002831	regulation of response to biotic stimulus	-6.7235	0.793	0.637
GO:0032103	positive regulation of response to external stimulus	-6.4066	0.756	0.453
GO:0071310	cellular response to organic substance	-6.3948	0.812	0.59
GO:0045088	regulation of innate immune response	-6.2427	0.632	0.619
GO:0051704	multi-organism process	-6.1019	0.993	0
GO:0002682	regulation of immune system process	-6.0692	0.767	0.653
GO:0032101	regulation of response to external stimulus	-5.8684	0.778	0.513
GO:0010033	response to organic substance	-5.7182	0.841	0.594
GO:0042592	homeostatic process	-5.7105	0.902	0.382
GO:0042744	hydrogen peroxide catabolic process	-5.6101	0.96	0
GO:0010273	detoxification of copper ion	-5.6101	0.858	0.606
GO:0098754	detoxification	-5.4477	0.882	0.206
GO:0060700	regulation of ribonuclease activity	-5.397	0.93	0.029
GO:0048872	homeostasis of number of cells	-5.3591	0.897	0.028
GO:0031347	regulation of defense response	-5.3276	0.739	0.677
GO:0048584	positive regulation of response to stimulus	-5.3272	0.758	0.197
GO:0030097	hemopoiesis	-5.3012	0.75	0.352
GO:0097501	stress response to metal ion	-5.2911	0.87	0.177
GO:0061687	detoxification of inorganic compound	-5.2911	0.906	0.637
GO:0051187	cofactor catabolic process	-5.1844	0.945	0.322
GO:0051716	cellular response to stimulus	-4.978	0.875	0.307
GO:0002520	immune system development	-4.7968	0.783	0.481
GO:0042743	hydrogen peroxide metabolic process	-4.7755	0.976	0.666
GO:0032479	regulation of type I interferon production	-4.7245	0.81	0.033
GO:0032606	type I interferon production	-4.663	0.872	0.634
GO:0080134	regulation of response to stress	-4.5566	0.769	0.515
GO:0044764	multi-organism cellular process	-4.5142	0.917	0.66
GO:0042168	heme metabolic process	-4.5099	0.912	0.563
GO:0071294	cellular response to zinc ion	-4.4537	0.865	0.517
GO:0050896	response to stimulus	-4.4239	0.996	0
GO:0002833	positive regulation of response to biotic stimulus	-4.3782	0.774	0.559
GO:0007166	cell surface receptor signaling pathway	-4.3637	0.814	0.241
GO:0002684	positive regulation of immune system process	-4.2953	0.701	0.691
GO:0035455	response to interferon-alpha	-4.0886	0.879	0.479
GO:0046688	response to copper ion	-4.0405	0.879	0.593
GO:0033013	tetrapyrrole metabolic process	-4.0244	0.967	0.102
GO:0048519	negative regulation of biological process	-3.9902	0.926	0.053
GO:0032069	regulation of nuclease activity	-3.8983	0.923	0.323
GO:0007249	I-kappaB kinase/NF-kappaB signaling	-3.8173	0.843	0.151
GO:0017001	antibiotic catabolic process	-3.7957	0.942	0.38
GO:0035456	response to interferon-beta	-3.7864	0.878	0.485
GO:0061515	myeloid cell development	-3.6545	0.791	0.671
GO:0048583	regulation of response to stimulus	-3.6484	0.855	0.242
GO:0050793	regulation of developmental process	-3.4436	0.905	0.121
GO:0043123	positive regulation of I-kappaB kinase/NF-kappaB signaling	-3.4101	0.761	0.367
GO:0015669	gas transport	-3.3639	0.974	0
GO:0010043	response to zinc ion	-3.3634	0.873	0.643
GO:0006882	cellular zinc ion homeostasis	-3.3543	0.895	0.575
GO:0008219	cell death	-3.2827	0.965	0.012
GO:0055076	transition metal ion homeostasis	-3.2603	0.893	0.46
GO:0051239	regulation of multicellular organismal process	-3.2105	0.895	0.202
GO:0009967	positive regulation of signal transduction	-3.2075	0.71	0.62
GO:0097191	extrinsic apoptotic signaling pathway	-3.1902	0.793	0.317
GO:0032020	ISG15-protein conjugation	-3.1526	0.972	0.046
GO:0065008	regulation of biological quality	-3.1092	0.941	0.09
GO:0052547	regulation of peptidase activity	-3.1073	0.903	0.456
GO:0060760	positive regulation of response to cytokine stimulus	-3.0614	0.772	0.504
GO:0002697	regulation of immune effector process	-3.0603	0.754	0.422
GO:0000209	protein polyubiquitination	-3.0361	0.959	0.19
GO:0051336	regulation of hydrolase activity	-3.0101	0.928	0.537
GO:0009636	response to toxic substance	-2.9835	0.885	0.227
GO:0002683	negative regulation of immune system process	-2.9394	0.734	0.584
GO:0002698	negative regulation of immune effector process	-2.9244	0.74	0.55
GO:0043066	negative regulation of apoptotic process	-2.8921	0.817	0.542
GO:0010647	positive regulation of cell communication	-2.8393	0.826	0.41
GO:0051186	cofactor metabolic process	-2.8188	0.978	0.04
GO:0001836	release of cytochrome c from mitochondria	-2.8185	0.814	0.648
GO:0023056	positive regulation of signaling	-2.8083	0.825	0.405
GO:0097190	apoptotic signaling pathway	-2.7282	0.789	0.625
GO:0042440	pigment metabolic process	-2.7039	0.967	0.025
GO:0015671	oxygen transport	-2.6981	0.975	0.193
GO:0001816	cytokine production	-2.6759	0.932	0.164
GO:0009056	catabolic process	-2.6004	0.981	0.051
GO:0051241	negative regulation of multicellular organismal process	-2.5714	0.816	0.406
GO:0009966	regulation of signal transduction	-2.5658	0.729	0.674
GO:0019725	cellular homeostasis	-2.5429	0.873	0.584
GO:0051561	positive regulation of mitochondrial calcium ion concentration	-2.5426	0.905	0.533
GO:0044248	cellular catabolic process	-2.5383	0.956	0.54
GO:1901222	regulation of NIK/NF-kappaB signaling	-2.5379	0.811	0.403
GO:0002887	negative regulation of myeloid leukocyte mediated immunity	-2.5228	0.78	0.617
GO:0071359	cellular response to dsRNA	-2.5162	0.874	0.318
GO:0035556	intracellular signal transduction	-2.487	0.815	0.388
GO:0046719	regulation by virus of viral protein levels in host cell	-2.4547	0.83	0.677
GO:0090022	regulation of neutrophil chemotaxis	-2.418	0.684	0.591
GO:0070593	dendrite self-avoidance	-2.3881	0.941	0.092
GO:0010035	response to inorganic substance	-2.3843	0.874	0.273
GO:0043301	negative regulation of leukocyte degranulation	-2.3834	0.766	0.685
GO:0007165	signal transduction	-2.3685	0.796	0.436
GO:0045824	negative regulation of innate immune response	-2.3659	0.666	0.671
GO:0045730	respiratory burst	-2.3456	0.969	0.177
GO:0034154	toll-like receptor 7 signaling pathway	-2.3328	0.708	0.417
GO:0006471	protein ADP-ribosylation	-2.3097	0.946	0.217
GO:0060216	definitive hemopoiesis	-2.3097	0.82	0.603
GO:0008637	apoptotic mitochondrial changes	-2.292	0.906	0.429
GO:2000026	regulation of multicellular organismal development	-2.292	0.825	0.615
GO:0038203	TORC2 signaling	-2.2899	0.886	0.268
GO:0051881	regulation of mitochondrial membrane potential	-2.2877	0.929	0.257
GO:0045926	negative regulation of growth	-2.258	0.915	0.203
GO:0038034	signal transduction in absence of ligand	-2.2437	0.88	0.133
GO:0016185	synaptic vesicle budding from presynaptic endocytic zone membrane	-2.2437	0.966	0.17
GO:0019060	intracellular transport of viral protein in host cell	-2.2355	0.826	0.637
GO:0020027	hemoglobin metabolic process	-2.1502	0.979	0.049
GO:0000266	mitochondrial fission	-2.1294	0.979	0.569
GO:0046686	response to cadmium ion	-2.12	0.872	0.682
GO:0006464	cellular protein modification process	-2.1162	0.952	0.412
GO:0000731	DNA synthesis involved in DNA repair	-2.1036	0.86	0.225
GO:0034343	type III interferon production	-2.0999	0.901	0.463
GO:0034344	regulation of type III interferon production	-2.0999	0.869	0.479
GO:0048585	negative regulation of response to stimulus	-2.0881	0.765	0.519
GO:0022603	regulation of anatomical structure morphogenesis	-2.0862	0.893	0.68
GO:0060313	negative regulation of blood vessel remodeling	-2.0814	0.881	0.233
GO:0038061	NIK/NF-kappaB signaling	-2.0487	0.854	0.352
GO:0002274	myeloid leukocyte activation	-2.0398	0.807	0.461
GO:0048522	positive regulation of cellular process	-2.0365	0.857	0.479
GO:0023051	regulation of signaling	-2.0301	0.883	0.454
GO:0070142	synaptic vesicle budding	-2.0278	0.965	0.58
GO:0019243	methylglyoxal catabolic process to D-lactate via S-lactoyl-glutathione	-2.0125	0.942	0.275
