# Supplementary material for: Kawasaki Disease Patient Stratification and Pathway Analysis Based on Host Transcriptomic and Proteomic Profiles
Source: Int J Mol Sci. 2021 May 26;22(11):5655. doi: 10.3390/ijms22115655 (PMC8198135; doi:10.3390/ijms22115655)
Supplement: Supplementary file 1 [file ijms-22-05655-s001.zip › S4_Pathways_KD_Clusters_Transcriptomics.xlsx]

## Sheet: 1_vs_Rest_UP
term_ID	description	log10.p.value	uniqueness	dispensability
GO:0050854	regulation of antigen receptor-mediated signaling pathway	-2.4414	0.383	0
GO:0002682	regulation of immune system process	-2.4414	0.49	0.358
GO:0034121	regulation of toll-like receptor signaling pathway	-2.4414	0.326	0.556
GO:0019646	aerobic electron transport chain	-2.1206	0.84	0.007
GO:0015939	pantothenate metabolic process	-2.1206	0.899	0.122
GO:0046634	regulation of alpha-beta T cell activation	-2.1206	0.423	0.4
GO:0080134	regulation of response to stress	-2.1206	0.59	0.42
GO:0006952	defense response	-2.1206	0.703	0.488
GO:0050858	negative regulation of antigen receptor-mediated signaling pathway	-2.1206	0.406	0.647
GO:0006955	immune response	-2.1206	0.443	0.653
GO:0030098	lymphocyte differentiation	-2.1206	0.482	0.656
GO:0042775	mitochondrial ATP synthesis coupled electron transport	-2.1206	0.796	0.67
GO:0070424	regulation of nucleotide-binding oligomerization domain containing signaling pathway	-2.1206	0.398	0.678
GO:0034163	regulation of toll-like receptor 9 signaling pathway	-2.1206	0.425	0.68
GO:0031349	positive regulation of defense response	-2.1206	0.451	0.684
GO:0002757	immune response-activating signal transduction	-2.1206	0.266	0.698
GO:0006933	negative regulation of cell adhesion involved in substrate-bound cell migration	-2.1161	0.84	0.456
GO:1904715	negative regulation of chaperone-mediated autophagy	-2.032	0.912	0.027
GO:0051707	response to other organism	-2.032	0.762	0.08
GO:1902715	positive regulation of interferon-gamma secretion	-2.032	0.809	0.118
GO:0031347	regulation of defense response	-2.032	0.521	0.262
GO:0036473	cell death in response to oxidative stress	-2.032	0.748	0.281
GO:0002833	positive regulation of response to biotic stimulus	-2.032	0.598	0.621
GO:0009607	response to biotic stimulus	-2.0077	0.839	0.12

## Sheet: 1_vs_Rest_DOWN
term_ID	description	log10.p.value	uniqueness	dispensability
GO:0060337	type I interferon signaling pathway	-15.5883	0.691	0
GO:0034340	response to type I interferon	-15.4031	0.719	0.544
GO:0009615	response to virus	-14.232	0.839	0.076
GO:0051607	defense response to virus	-12.7044	0.677	0.689
GO:0043901	negative regulation of multi-organism process	-11.2773	0.801	0.032
GO:0009607	response to biotic stimulus	-10.0565	0.912	0.102
GO:0002376	immune system process	-9.9542	0.988	0
GO:0006952	defense response	-9.9437	0.852	0.312
GO:0002252	immune effector process	-9.8535	0.804	0.524
GO:0070887	cellular response to chemical stimulus	-8.544	0.841	0.442
GO:0009605	response to external stimulus	-8.3717	0.901	0.141
GO:0019079	viral genome replication	-8.2508	0.87	0.407
GO:0019221	cytokine-mediated signaling pathway	-6.9977	0.782	0.692
GO:0034097	response to cytokine	-6.6968	0.854	0.357
GO:0043900	regulation of multi-organism process	-6.4557	0.869	0.444
GO:0071310	cellular response to organic substance	-6.2985	0.827	0.59
GO:0006955	immune response	-6.1671	0.731	0.627
GO:0042744	hydrogen peroxide catabolic process	-5.9175	0.951	0.002
GO:0010033	response to organic substance	-5.6316	0.846	0.594
GO:0048872	homeostasis of number of cells	-5.6148	0.929	0.027
GO:0006950	response to stress	-5.5965	0.893	0.196
GO:0051704	multi-organism process	-5.503	0.987	0
GO:0002682	regulation of immune system process	-5.3626	0.771	0.653
GO:0042221	response to chemical	-5.0779	0.891	0.241
GO:0051187	cofactor catabolic process	-4.9056	0.925	0.322
GO:0015669	gas transport	-4.5631	0.963	0.009
GO:0060700	regulation of ribonuclease activity	-4.4148	0.936	0.03
GO:0030218	erythrocyte differentiation	-4.4148	0.751	0.452
GO:0042743	hydrogen peroxide metabolic process	-4.3177	0.963	0.666
GO:0032101	regulation of response to external stimulus	-4.3	0.802	0.513
GO:0017001	antibiotic catabolic process	-4.2393	0.923	0.38
GO:0043066	negative regulation of apoptotic process	-4.01	0.841	0.236
GO:0042168	heme metabolic process	-3.8829	0.868	0.563
GO:0060333	interferon-gamma-mediated signaling pathway	-3.6788	0.69	0.697
GO:0002831	regulation of response to biotic stimulus	-3.635	0.821	0.637
GO:0065008	regulation of biological quality	-3.6227	0.949	0.044
GO:0015671	oxygen transport	-3.5922	0.963	0.193
GO:0044419	interspecies interaction between organisms	-3.589	0.885	0.562
GO:0007166	cell surface receptor signaling pathway	-3.5183	0.845	0.212
GO:0002832	negative regulation of response to biotic stimulus	-3.5021	0.804	0.553
GO:1901564	organonitrogen compound metabolic process	-3.4136	0.959	0.142
GO:0002698	negative regulation of immune effector process	-3.3308	0.754	0.287
GO:0032020	ISG15-protein conjugation	-3.2538	0.967	0.046
GO:0035455	response to interferon-alpha	-3.1268	0.87	0.479
GO:0051239	regulation of multicellular organismal process	-3.1205	0.913	0.104
GO:0045730	respiratory burst	-3.1168	0.958	0.023
GO:0020027	hemoglobin metabolic process	-3.0736	0.971	0.049
GO:0002520	immune system development	-3.0451	0.781	0.368
GO:0050793	regulation of developmental process	-3.0126	0.906	0.14
GO:0032069	regulation of nuclease activity	-2.9655	0.93	0.323
GO:0051881	regulation of mitochondrial membrane potential	-2.9078	0.945	0.257
GO:0048585	negative regulation of response to stimulus	-2.8866	0.795	0.345
GO:0098754	detoxification	-2.8687	0.888	0.206
GO:0045088	regulation of innate immune response	-2.8137	0.665	0.677
GO:0072593	reactive oxygen species metabolic process	-2.7541	0.97	0.038
GO:0002684	positive regulation of immune system process	-2.7104	0.746	0.691
GO:0033013	tetrapyrrole metabolic process	-2.7061	0.947	0.102
GO:0031347	regulation of defense response	-2.7061	0.771	0.512
GO:0050896	response to stimulus	-2.6869	0.993	0
GO:0045920	negative regulation of exocytosis	-2.6207	0.883	0.205
GO:0032103	positive regulation of response to external stimulus	-2.5981	0.813	0.453
GO:0039530	MDA-5 signaling pathway	-2.5981	0.682	0.501
GO:0048519	negative regulation of biological process	-2.594	0.938	0.09
GO:0051716	cellular response to stimulus	-2.5847	0.879	0.307
GO:0051186	cofactor metabolic process	-2.5171	0.969	0.052
GO:2000026	regulation of multicellular organismal development	-2.5035	0.87	0.34
GO:0043412	macromolecule modification	-2.4705	0.967	0.069
GO:2001240	negative regulation of extrinsic apoptotic signaling pathway in absence of ligand	-2.4456	0.789	0.622
GO:0009636	response to toxic substance	-2.4364	0.888	0.227
GO:0006464	cellular protein modification process	-2.4364	0.951	0.243
GO:0060263	regulation of respiratory burst	-2.434	0.927	0.157
GO:0042440	pigment metabolic process	-2.4329	0.956	0.177
GO:0048583	regulation of response to stimulus	-2.3892	0.861	0.242
GO:0042592	homeostatic process	-2.3833	0.928	0.382
GO:0045824	negative regulation of innate immune response	-2.3096	0.691	0.671
GO:0035456	response to interferon-beta	-2.3079	0.868	0.485
GO:0032479	regulation of type I interferon production	-2.2502	0.902	0.526
GO:0045055	regulated exocytosis	-2.229	0.933	0.599
GO:0032606	type I interferon production	-2.2195	0.938	0.634
GO:0009189	deoxyribonucleoside diphosphate biosynthetic process	-2.2065	0.943	0.143
GO:0034198	cellular response to amino acid starvation	-2.1555	0.855	0.366
GO:0002887	negative regulation of myeloid leukocyte mediated immunity	-2.1552	0.794	0.617
GO:0019755	one-carbon compound transport	-2.128	0.964	0.191
GO:0002683	negative regulation of immune system process	-2.105	0.746	0.509
GO:0008219	cell death	-2.0946	0.965	0.034
GO:1904261	positive regulation of basement membrane assembly involved in embryonic body morphogenesis	-2.0932	0.889	0.029
GO:0002697	regulation of immune effector process	-2.0896	0.774	0.584
GO:1990928	response to amino acid starvation	-2.0871	0.884	0.625
GO:1902564	negative regulation of neutrophil activation	-2.079	0.811	0.546
GO:0048869	cellular developmental process	-2.0508	0.925	0.406
GO:0080134	regulation of response to stress	-2.0508	0.796	0.488
GO:0043301	negative regulation of leukocyte degranulation	-2.0424	0.762	0.685
GO:0051241	negative regulation of multicellular organismal process	-2.0288	0.84	0.615
GO:1901214	regulation of neuron death	-2.0237	0.901	0.615

## Sheet: 2_vs_Rest_UP
term_ID	description	log10.p.value	uniqueness	dispensability
GO:0006952	defense response	-8.0243	0.879	0.427
GO:0002376	immune system process	-7.6905	0.993	0
GO:0019221	cytokine-mediated signaling pathway	-6.941	0.83	0.464
GO:0009611	response to wounding	-6.8013	0.891	0
GO:0006950	response to stress	-6.8013	0.927	0.157
GO:0034097	response to cytokine	-6.7174	0.903	0.113
GO:0009605	response to external stimulus	-6.7006	0.933	0.196
GO:0006955	immune response	-6.2476	0.75	0.579
GO:0001775	cell activation	-6.2194	0.951	0.058
GO:0002682	regulation of immune system process	-6.2194	0.763	0.653
GO:0051707	response to other organism	-6.1082	0.897	0.118
GO:0009607	response to biotic stimulus	-5.9589	0.94	0.159
GO:0042060	wound healing	-5.8136	0.848	0.358
GO:0070527	platelet aggregation	-5.7266	0.675	0.691
GO:0034109	homotypic cell-cell adhesion	-5.6861	0.881	0
GO:0050817	coagulation	-5.5712	0.932	0.011
GO:0022610	biological adhesion	-5.4361	0.992	0
GO:0051704	multi-organism process	-5.0085	0.992	0
GO:0006954	inflammatory response	-5.0085	0.871	0.37
GO:0032101	regulation of response to external stimulus	-4.8627	0.85	0.596
GO:0050878	regulation of body fluid levels	-4.1842	0.924	0
GO:0071310	cellular response to organic substance	-3.6886	0.881	0.59
GO:0050865	regulation of cell activation	-3.6411	0.833	0.038
GO:0050793	regulation of developmental process	-3.6058	0.888	0.215
GO:0080134	regulation of response to stress	-3.4688	0.823	0.488
GO:0001816	cytokine production	-3.4009	0.928	0.188
GO:0070887	cellular response to chemical stimulus	-3.3209	0.894	0.442
GO:0002252	immune effector process	-3.1781	0.806	0.627
GO:0032612	interleukin-1 production	-3.1001	0.906	0.144
GO:2000107	negative regulation of leukocyte apoptotic process	-3.0929	0.833	0.042
GO:0002694	regulation of leukocyte activation	-2.8621	0.679	0.671
GO:0002479	antigen processing and presentation of exogenous peptide antigen via MHC class I, TAP-dependent	-2.8402	0.846	0
GO:0051674	localization of cell	-2.8402	0.952	0.177
GO:0010033	response to organic substance	-2.8402	0.898	0.594
GO:0002703	regulation of leukocyte mediated immunity	-2.7474	0.768	0.298
GO:0001909	leukocyte mediated cytotoxicity	-2.7351	0.983	0
GO:0040011	locomotion	-2.7286	0.992	0
GO:0007166	cell surface receptor signaling pathway	-2.7286	0.86	0.212
GO:0043068	positive regulation of programmed cell death	-2.7286	0.816	0.49
GO:0002228	natural killer cell mediated immunity	-2.7286	0.772	0.554
GO:0090398	cellular senescence	-2.7054	0.851	0.268
GO:0031400	negative regulation of protein modification process	-2.6718	0.83	0.223
GO:0030155	regulation of cell adhesion	-2.6718	0.849	0.517
GO:0031347	regulation of defense response	-2.6718	0.806	0.678
GO:0030099	myeloid cell differentiation	-2.6297	0.74	0.347
GO:0034330	cell junction organization	-2.6214	0.953	0.152
GO:0051093	negative regulation of developmental process	-2.6109	0.821	0.299
GO:0051248	negative regulation of protein metabolic process	-2.6057	0.835	0.565
GO:0050701	interleukin-1 secretion	-2.6021	0.851	0.546
GO:0071622	regulation of granulocyte chemotaxis	-2.5734	0.673	0.43
GO:0048583	regulation of response to stimulus	-2.5372	0.877	0.233
GO:0046903	secretion	-2.5143	0.923	0.368
GO:0010942	positive regulation of cell death	-2.5048	0.819	0.662
GO:0071850	mitotic cell cycle arrest	-2.5019	0.888	0.16
GO:0022603	regulation of anatomical structure morphogenesis	-2.5011	0.865	0.596
GO:0034329	cell junction assembly	-2.4906	0.95	0.044
GO:0010941	regulation of cell death	-2.4847	0.843	0.647
GO:0048646	anatomical structure formation involved in morphogenesis	-2.47	0.932	0.289
GO:0051770	positive regulation of nitric-oxide synthase biosynthetic process	-2.4412	0.91	0.025
GO:0048660	regulation of smooth muscle cell proliferation	-2.4359	0.909	0.047
GO:2000026	regulation of multicellular organismal development	-2.4322	0.808	0.68
GO:0002576	platelet degranulation	-2.4291	0.914	0.042
GO:0065008	regulation of biological quality	-2.4291	0.942	0.052
GO:0048856	anatomical structure development	-2.4275	0.933	0.446
GO:0033033	negative regulation of myeloid cell apoptotic process	-2.4057	0.854	0.441
GO:0007229	integrin-mediated signaling pathway	-2.3951	0.901	0.084
GO:0006928	movement of cell or subcellular component	-2.3769	0.949	0.073
GO:0043901	negative regulation of multi-organism process	-2.3457	0.886	0.226
GO:0002443	leukocyte mediated immunity	-2.307	0.8	0.645
GO:0002262	myeloid cell homeostasis	-2.2983	0.795	0.466
GO:0050900	leukocyte migration	-2.2983	0.752	0.503
GO:0007162	negative regulation of cell adhesion	-2.2541	0.793	0.593
GO:0007159	leukocyte cell-cell adhesion	-2.2541	0.858	0.675
GO:0051767	nitric-oxide synthase biosynthetic process	-2.2528	0.98	0.12
GO:0007160	cell-matrix adhesion	-2.2528	0.903	0.582
GO:2000697	negative regulation of epithelial cell differentiation involved in kidney development	-2.2063	0.837	0.311
GO:0051239	regulation of multicellular organismal process	-2.1993	0.892	0.202
GO:0032502	developmental process	-2.1794	0.994	0
GO:0071470	cellular response to osmotic stress	-2.1789	0.912	0.333
GO:0032268	regulation of cellular protein metabolic process	-2.1721	0.87	0.688
GO:2000116	regulation of cysteine-type endopeptidase activity	-2.1668	0.906	0.422
GO:0048585	negative regulation of response to stimulus	-2.158	0.807	0.345
GO:0051241	negative regulation of multicellular organismal process	-2.158	0.806	0.357
GO:0006925	inflammatory cell apoptotic process	-2.1412	0.919	0.316
GO:0008284	positive regulation of cell proliferation	-2.1284	0.869	0.548
GO:0045930	negative regulation of mitotic cell cycle	-2.1284	0.856	0.609
GO:0044319	wound healing, spreading of cells	-2.1284	0.768	0.645
GO:0097435	supramolecular fiber organization	-2.1256	0.949	0.173
GO:0043116	negative regulation of vascular permeability	-2.1256	0.925	0.234
GO:0051246	regulation of protein metabolic process	-2.1256	0.9	0.293
GO:0070555	response to interleukin-1	-2.1145	0.901	0.69
GO:0008219	cell death	-2.1077	0.949	0.08
GO:0006783	heme biosynthetic process	-2.1077	0.952	0.658
GO:2000379	positive regulation of reactive oxygen species metabolic process	-2.1045	0.901	0.229
GO:0051901	positive regulation of mitochondrial depolarization	-2.1045	0.905	0.232
GO:0007286	spermatid development	-2.0934	0.886	0.417
GO:0030334	regulation of cell migration	-2.0908	0.837	0.697
GO:0051258	protein polymerization	-2.085	0.975	0.359
GO:0048872	homeostasis of number of cells	-2.085	0.924	0.365
GO:0002520	immune system development	-2.085	0.75	0.427
GO:0051240	positive regulation of multicellular organismal process	-2.085	0.818	0.596
GO:0001906	cell killing	-2.0849	0.991	0
GO:0031099	regeneration	-2.0849	0.94	0.013
GO:1902914	regulation of protein polyubiquitination	-2.0768	0.921	0.404
GO:0045088	regulation of innate immune response	-2.0768	0.667	0.625
GO:0040012	regulation of locomotion	-2.0754	0.886	0.634
GO:0072376	protein activation cascade	-2.0679	0.926	0.092
GO:0072378	blood coagulation, fibrin clot formation	-2.0679	0.801	0.64
GO:0031103	axon regeneration	-2.0521	0.801	0.666
GO:0071887	leukocyte apoptotic process	-2.0494	0.907	0.362
GO:0051270	regulation of cellular component movement	-2.0364	0.854	0.586
GO:0032501	multicellular organismal process	-2.0359	0.995	0
GO:0051188	cofactor biosynthetic process	-2.0359	0.973	0.108
GO:0002634	regulation of germinal center formation	-2.0359	0.771	0.371
GO:0009306	protein secretion	-2.0359	0.9	0.545
GO:0035592	establishment of protein localization to extracellular region	-2.0324	0.912	0.545
GO:0097529	myeloid leukocyte migration	-2.0317	0.767	0.672
GO:0071692	protein localization to extracellular region	-2.007	0.961	0.101

## Sheet: 2_vs_Rest_DOWN
term_ID	description	log10.p.value	uniqueness	dispensability
GO:0042775	mitochondrial ATP synthesis coupled electron transport	-7.1275	0.791	0
GO:0019646	aerobic electron transport chain	-5.4861	0.873	0.67
GO:0008219	cell death	-4.4857	0.941	0.047
GO:0045454	cell redox homeostasis	-4.4664	0.936	0.033
GO:0010941	regulation of cell death	-3.8354	0.846	0.685
GO:0006955	immune response	-3.6331	0.739	0.566
GO:0022618	ribonucleoprotein complex assembly	-3.6141	0.924	0.002
GO:0071826	ribonucleoprotein complex subunit organization	-3.5615	0.95	0.376
GO:0008152	metabolic process	-3.3387	0.995	0
GO:0035690	cellular response to drug	-3.3387	0.861	0.002
GO:0033194	response to hydroperoxide	-3.2687	0.847	0.174
GO:0097190	apoptotic signaling pathway	-3.2501	0.791	0.121
GO:0006091	generation of precursor metabolites and energy	-3.1728	0.96	0.047
GO:0071447	cellular response to hydroperoxide	-3.0842	0.831	0.498
GO:0044237	cellular metabolic process	-3.0168	0.958	0.07
GO:0043066	negative regulation of apoptotic process	-2.9249	0.825	0.625
GO:0061418	regulation of transcription from RNA polymerase II promoter in response to hypoxia	-2.9235	0.739	0.285
GO:0002376	immune system process	-2.9017	0.988	0
GO:0002252	immune effector process	-2.8856	0.811	0.627
GO:0032392	DNA geometric change	-2.783	0.956	0.136
GO:0090090	negative regulation of canonical Wnt signaling pathway	-2.7153	0.801	0.18
GO:0002366	leukocyte activation involved in immune response	-2.7039	0.698	0.081
GO:0031146	SCF-dependent proteasomal ubiquitin-dependent protein catabolic process	-2.6987	0.953	0.039
GO:0010972	negative regulation of G2/M transition of mitotic cell cycle	-2.6987	0.842	0.208
GO:1902600	hydrogen ion transmembrane transport	-2.6952	0.953	0.011
GO:0070498	interleukin-1-mediated signaling pathway	-2.6169	0.814	0.271
GO:0055114	oxidation-reduction process	-2.605	0.912	0.264
GO:0033554	cellular response to stress	-2.605	0.848	0.407
GO:0034599	cellular response to oxidative stress	-2.6039	0.787	0.652
GO:0033157	regulation of intracellular protein transport	-2.5807	0.91	0.197
GO:0006979	response to oxidative stress	-2.5803	0.884	0.228
GO:0006796	phosphate-containing compound metabolic process	-2.5566	0.918	0.395
GO:0006793	phosphorus metabolic process	-2.5185	0.952	0.139
GO:0045429	positive regulation of nitric oxide biosynthetic process	-2.5124	0.867	0.109
GO:0010467	gene expression	-2.4955	0.958	0.179
GO:0097237	cellular response to toxic substance	-2.4955	0.863	0.238
GO:0022613	ribonucleoprotein complex biogenesis	-2.4569	0.953	0.36
GO:0043620	regulation of DNA-templated transcription in response to stress	-2.44	0.808	0.389
GO:0007346	regulation of mitotic cell cycle	-2.4126	0.857	0.605
GO:0002682	regulation of immune system process	-2.3328	0.78	0.653
GO:0043933	macromolecular complex subunit organization	-2.3199	0.959	0.206
GO:0001775	cell activation	-2.2972	0.944	0.075
GO:0009628	response to abiotic stimulus	-2.2523	0.912	0.125
GO:0070555	response to interleukin-1	-2.2381	0.851	0.494
GO:0090271	positive regulation of fibroblast growth factor production	-2.2236	0.94	0.11
GO:0034641	cellular nitrogen compound metabolic process	-2.2161	0.927	0.203
GO:0051707	response to other organism	-2.1808	0.889	0.114
GO:0006521	regulation of cellular amino acid metabolic process	-2.1808	0.851	0.343
GO:0044770	cell cycle phase transition	-2.1808	0.883	0.539
GO:0002757	immune response-activating signal transduction	-2.1808	0.687	0.567
GO:0098869	cellular oxidant detoxification	-2.1808	0.858	0.674
GO:1902036	regulation of hematopoietic stem cell differentiation	-2.1608	0.827	0.694
GO:0031394	positive regulation of prostaglandin biosynthetic process	-2.1274	0.87	0.656
GO:0043900	regulation of multi-organism process	-2.1173	0.958	0.034
GO:0009607	response to biotic stimulus	-2.1106	0.914	0.126
GO:1901701	cellular response to oxygen-containing compound	-2.0727	0.802	0.455
GO:0002479	antigen processing and presentation of exogenous peptide antigen via MHC class I, TAP-dependent	-2.0588	0.853	0.347
GO:0034622	cellular macromolecular complex assembly	-2.0588	0.935	0.566
GO:0070482	response to oxygen levels	-2.057	0.887	0.545
GO:0034097	response to cytokine	-2.0567	0.848	0.306
GO:0090087	regulation of peptide transport	-2.0567	0.926	0.487
GO:0031664	regulation of lipopolysaccharide-mediated signaling pathway	-2.0567	0.794	0.588
GO:0019221	cytokine-mediated signaling pathway	-2.0567	0.756	0.69
GO:0060218	hematopoietic stem cell differentiation	-2.0317	0.834	0.593
GO:0097193	intrinsic apoptotic signaling pathway	-2.0237	0.807	0.536
GO:0048872	homeostasis of number of cells	-2.0118	0.958	0.438
GO:0030097	hemopoiesis	-2.0118	0.792	0.468
GO:0031145	anaphase-promoting complex-dependent catabolic process	-2.0118	0.953	0.686

## Sheet: 3_vs_Rest_UP
term_ID	description	log10.p.value	uniqueness	dispensability
GO:0007596	blood coagulation	-4.1495	0.716	0
GO:0042744	hydrogen peroxide catabolic process	-4.1495	0.832	0
GO:0050817	coagulation	-4.1495	0.916	0.173
GO:0017001	antibiotic catabolic process	-4.1495	0.732	0.38
GO:0020027	hemoglobin metabolic process	-3.5645	0.916	0.031
GO:0042743	hydrogen peroxide metabolic process	-3.2583	0.88	0.666
GO:0019673	GDP-mannose metabolic process	-3.245	0.882	0.029
GO:0051186	cofactor metabolic process	-3.245	0.909	0.04
GO:0015671	oxygen transport	-3.245	0.924	0.193
GO:0065008	regulation of biological quality	-3.1037	0.936	0.047
GO:0051187	cofactor catabolic process	-3.0285	0.729	0.322
GO:0015669	gas transport	-2.9465	0.924	0.01
GO:0045730	respiratory burst	-2.7559	0.904	0.023
GO:0030218	erythrocyte differentiation	-2.7559	0.695	0.28
GO:0050878	regulation of body fluid levels	-2.7559	0.827	0.341
GO:0009611	response to wounding	-2.4562	0.889	0.336
GO:0051188	cofactor biosynthetic process	-2.4126	0.745	0.658
GO:0006783	heme biosynthetic process	-2.4086	0.661	0.547
GO:0002456	T cell mediated immunity	-2.4041	0.848	0.285
GO:0048872	homeostasis of number of cells	-2.3746	0.798	0.452
GO:0098869	cellular oxidant detoxification	-2.2657	0.861	0.078
GO:0009225	nucleotide-sugar metabolic process	-2.2552	0.877	0.346
GO:0002376	immune system process	-2.1543	0.953	0
GO:0030593	neutrophil chemotaxis	-2.0694	0.816	0.288

## Sheet: 3_vs_Rest_DOWN
term_ID	description	log10.p.value	uniqueness	dispensability
GO:0009615	response to virus	-25.045	0.761	0
GO:0051607	defense response to virus	-25.045	0.545	0.689
GO:0060337	type I interferon signaling pathway	-22.0768	0.603	0.076
GO:0034340	response to type I interferon	-21.8448	0.625	0.544
GO:0009607	response to biotic stimulus	-21.2923	0.887	0.102
GO:0006952	defense response	-20.5116	0.794	0.312
GO:0002252	immune effector process	-16.8212	0.737	0.524
GO:0006955	immune response	-16.5332	0.652	0.627
GO:0043901	negative regulation of multi-organism process	-16.3733	0.779	0
GO:0002376	immune system process	-14.6477	0.987	0
GO:0051704	multi-organism process	-14.6457	0.986	0
GO:0009605	response to external stimulus	-13.7316	0.873	0.141
GO:0034097	response to cytokine	-13.4688	0.818	0.357
GO:0019221	cytokine-mediated signaling pathway	-13.4688	0.74	0.692
GO:0043900	regulation of multi-organism process	-12.1281	0.836	0.444
GO:0006950	response to stress	-11.5059	0.862	0.196
GO:0016032	viral process	-10.0973	0.812	0.558
GO:0044419	interspecies interaction between organisms	-9.221	0.851	0.659
GO:0060700	regulation of ribonuclease activity	-6.6302	0.929	0.025
GO:0002697	regulation of immune effector process	-6.2315	0.68	0.323
GO:0071310	cellular response to organic substance	-6.1355	0.78	0.59
GO:0007166	cell surface receptor signaling pathway	-5.9145	0.812	0.212
GO:0070887	cellular response to chemical stimulus	-5.9133	0.799	0.442
GO:0001817	regulation of cytokine production	-5.8102	0.756	0.039
GO:0039530	MDA-5 signaling pathway	-5.6656	0.505	0.583
GO:0002682	regulation of immune system process	-5.6168	0.705	0.653
GO:0010033	response to organic substance	-5.509	0.808	0.594
GO:0002831	regulation of response to biotic stimulus	-5.4222	0.735	0.637
GO:0050896	response to stimulus	-5.403	0.992	0
GO:0001816	cytokine production	-5.3458	0.92	0.204
GO:0035455	response to interferon-alpha	-5.3069	0.837	0.479
GO:0045088	regulation of innate immune response	-5.2506	0.552	0.619
GO:0050776	regulation of immune response	-5.1232	0.575	0.687
GO:0032069	regulation of nuclease activity	-5.0449	0.924	0.323
GO:0032020	ISG15-protein conjugation	-4.6919	0.972	0.046
GO:0050777	negative regulation of immune response	-4.5882	0.615	0.512
GO:0035456	response to interferon-beta	-4.3531	0.835	0.485
GO:0045824	negative regulation of innate immune response	-4.3175	0.598	0.681
GO:0042221	response to chemical	-3.738	0.86	0.241
GO:0048519	negative regulation of biological process	-3.3863	0.931	0.071
GO:0031347	regulation of defense response	-3.3863	0.69	0.677
GO:0002832	negative regulation of response to biotic stimulus	-3.3463	0.713	0.553
GO:0030097	hemopoiesis	-2.9795	0.696	0.422
GO:0044764	multi-organism cellular process	-2.9239	0.851	0.66
GO:0000266	mitochondrial fission	-2.7992	0.978	0
GO:0060760	positive regulation of response to cytokine stimulus	-2.6862	0.736	0.504
GO:0051336	regulation of hydrolase activity	-2.6358	0.92	0.456
GO:0002449	lymphocyte mediated immunity	-2.6291	0.726	0.628
GO:0002520	immune system development	-2.6042	0.719	0.481
GO:0032101	regulation of response to external stimulus	-2.5628	0.739	0.513
GO:0016185	synaptic vesicle budding from presynaptic endocytic zone membrane	-2.5628	0.968	0.58
GO:0006471	protein ADP-ribosylation	-2.5405	0.953	0.159
GO:0002753	cytoplasmic pattern recognition receptor signaling pathway	-2.5405	0.586	0.689
GO:0051716	cellular response to stimulus	-2.4396	0.847	0.307
GO:0002683	negative regulation of immune system process	-2.4204	0.676	0.584
GO:0032103	positive regulation of response to external stimulus	-2.3707	0.725	0.453
GO:0051241	negative regulation of multicellular organismal process	-2.3379	0.801	0.51
GO:0070142	synaptic vesicle budding	-2.3341	0.967	0.183
GO:0019985	translesion synthesis	-2.3192	0.821	0.213
GO:0071276	cellular response to cadmium ion	-2.278	0.849	0.267
GO:0010273	detoxification of copper ion	-2.2147	0.837	0.59
GO:0080134	regulation of response to stress	-2.2093	0.733	0.488
GO:1901224	positive regulation of NIK/NF-kappaB signaling	-2.2087	0.802	0.126
GO:0002704	negative regulation of leukocyte mediated immunity	-2.2087	0.679	0.69
GO:0007165	signal transduction	-2.1993	0.793	0.436
GO:0019885	antigen processing and presentation of endogenous peptide antigen via MHC class I	-2.1801	0.832	0.231
GO:0070213	protein auto-ADP-ribosylation	-2.1648	0.956	0.542
GO:0051091	positive regulation of sequence-specific DNA binding transcription factor activity	-2.1348	0.865	0.357
GO:0061687	detoxification of inorganic compound	-2.13	0.89	0.158
GO:0097501	stress response to metal ion	-2.13	0.845	0.534
GO:0019049	evasion or tolerance of host defenses by virus	-2.0983	0.724	0.454
GO:0002737	negative regulation of plasmacytoid dendritic cell cytokine production	-2.0983	0.63	0.481
GO:0006301	postreplication repair	-2.0983	0.823	0.579
GO:0048584	positive regulation of response to stimulus	-2.052	0.748	0.515
GO:0051090	regulation of sequence-specific DNA binding transcription factor activity	-2.0365	0.905	0.246
