# Supplementary material for: Kawasaki Disease Patient Stratification and Pathway Analysis Based on Host Transcriptomic and Proteomic Profiles
Source: Int J Mol Sci. 2021 May 26;22(11):5655. doi: 10.3390/ijms22115655 (PMC8198135; doi:10.3390/ijms22115655)
Supplement: Supplementary file 1 [file ijms-22-05655-s001.zip › S5_Pathways_KD_Clusters_Proteomics.xlsx]

## Sheet: 1_vs_Rest_UP
term_ID	description	log10.p.value	uniqueness	dispensability
GO:0034447	very-low-density lipoprotein particle clearance	-3.4618	0.8	0
GO:0034378	chylomicron assembly	-3.4618	0.764	0.667
GO:0033700	phospholipid efflux	-3.4496	0.816	0.007
GO:0043691	reverse cholesterol transport	-3.1436	0.808	0.551
GO:0034367	macromolecular complex remodeling	-3.001	0.93	0
GO:0030100	regulation of endocytosis	-3.001	0.78	0.149
GO:0006954	inflammatory response	-2.9906	0.897	0
GO:0016192	vesicle-mediated transport	-2.985	0.878	0.264
GO:0070328	triglyceride homeostasis	-2.9236	0.899	0.018
GO:0090207	regulation of triglyceride metabolic process	-2.8536	0.81	0.45
GO:0071825	protein-lipid complex subunit organization	-2.7174	0.928	0.264
GO:0019216	regulation of lipid metabolic process	-2.7052	0.834	0.028
GO:0030162	regulation of proteolysis	-2.5883	0.887	0.2
GO:0098869	cellular oxidant detoxification	-2.5249	0.924	0.226
GO:0070488	neutrophil aggregation	-2.5171	0.971	0.006
GO:0035606	peptidyl-cysteine S-trans-nitrosylation	-2.5171	0.953	0.031
GO:0051130	positive regulation of cellular component organization	-2.5171	0.852	0.523
GO:0043086	negative regulation of catalytic activity	-2.5132	0.92	0.037
GO:0046903	secretion	-2.5132	0.832	0.396
GO:0042592	homeostatic process	-2.5132	0.908	0.396
GO:1903002	positive regulation of lipid transport across blood brain barrier	-2.5132	0.792	0.46
GO:0045055	regulated exocytosis	-2.5132	0.79	0.509
GO:0045088	regulation of innate immune response	-2.5132	0.782	0.625
GO:0045833	negative regulation of lipid metabolic process	-2.5132	0.818	0.692
GO:0001775	cell activation	-2.506	0.954	0.011
GO:0097006	regulation of plasma lipoprotein particle levels	-2.506	0.956	0.034
GO:0001523	retinoid metabolic process	-2.506	0.85	0.498
GO:0002831	regulation of response to biotic stimulus	-2.4931	0.901	0.089
GO:0043902	positive regulation of multi-organism process	-2.4626	0.909	0.036
GO:0035821	modification of morphology or physiology of other organism	-2.4626	0.917	0.408
GO:0002444	myeloid leukocyte mediated immunity	-2.4604	0.858	0
GO:0009636	response to toxic substance	-2.4604	0.948	0.094
GO:0015748	organophosphate ester transport	-2.4604	0.864	0.249
GO:0060627	regulation of vesicle-mediated transport	-2.4449	0.81	0.569
GO:0006638	neutral lipid metabolic process	-2.4272	0.858	0.516
GO:0050790	regulation of catalytic activity	-2.4272	0.915	0.584
GO:0010877	lipid transport involved in lipid storage	-2.4163	0.801	0.479
GO:1990379	lipid transport across blood brain barrier	-2.4163	0.842	0.479
GO:0006720	isoprenoid metabolic process	-2.3895	0.858	0.526
GO:0006952	defense response	-2.3158	0.918	0.427
GO:0055088	lipid homeostasis	-2.3158	0.907	0.467
GO:0032119	sequestering of zinc ion	-2.3158	0.859	0.656
GO:0052548	regulation of endopeptidase activity	-2.3146	0.864	0.582
GO:0002274	myeloid leukocyte activation	-2.3116	0.841	0.443
GO:0061771	response to caloric restriction	-2.3044	0.945	0.187
GO:0006897	endocytosis	-2.3044	0.855	0.61
GO:1902995	positive regulation of phospholipid efflux	-2.3044	0.78	0.693
GO:0051240	positive regulation of multicellular organismal process	-2.29	0.848	0.491
GO:0044092	negative regulation of molecular function	-2.263	0.921	0.616
GO:0097237	cellular response to toxic substance	-2.2588	0.934	0.674
GO:0097114	NMDA glutamate receptor clustering	-2.2201	0.853	0.191
GO:1902952	positive regulation of dendritic spine maintenance	-2.2201	0.889	0.505
GO:0060697	positive regulation of phospholipid catabolic process	-2.2201	0.81	0.524
GO:0070486	leukocyte aggregation	-2.1967	0.966	0.544
GO:0043900	regulation of multi-organism process	-2.1843	0.94	0.448
GO:0017014	protein nitrosylation	-2.1708	0.96	0.14
GO:0071727	cellular response to triacyl bacterial lipopeptide	-2.1708	0.936	0.419
GO:0002523	leukocyte migration involved in inflammatory response	-2.1708	0.821	0.424
GO:0051238	sequestering of metal ion	-2.1708	0.861	0.572
GO:0051336	regulation of hydrolase activity	-2.1708	0.916	0.645
GO:0065009	regulation of molecular function	-2.17	0.949	0.055
GO:0031347	regulation of defense response	-2.17	0.853	0.678
GO:0098657	import into cell	-2.1613	0.91	0.176
GO:2000646	positive regulation of receptor catabolic process	-2.1108	0.881	0.121
GO:0006508	proteolysis	-2.0984	0.951	0.284
GO:0038123	toll-like receptor TLR1:TLR2 signaling pathway	-2.0858	0.822	0.369
GO:0038124	toll-like receptor TLR6:TLR2 signaling pathway	-2.0858	0.818	0.566
GO:1900223	positive regulation of beta-amyloid clearance	-2.0832	0.905	0.109
GO:0032489	regulation of Cdc42 protein signal transduction	-2.0832	0.923	0.185
GO:0051235	maintenance of location	-2.0832	0.861	0.247
GO:0048878	chemical homeostasis	-2.0787	0.896	0.545
GO:0006955	immune response	-2.0787	0.852	0.55
GO:0015850	organic hydroxy compound transport	-2.0546	0.853	0.323
GO:0045541	negative regulation of cholesterol biosynthetic process	-2.0546	0.841	0.557
GO:0045666	positive regulation of neuron differentiation	-2.0431	0.845	0.331
GO:0031346	positive regulation of cell projection organization	-2.0305	0.844	0.415
GO:2000822	regulation of behavioral fear response	-2.0202	0.85	0.386

## Sheet: 1_vs_Rest_DOWN
term_ID	description	log10.p.value	uniqueness	dispensability
GO:0002576	platelet degranulation	-9.8297	0.894	0
GO:0010466	negative regulation of peptidase activity	-9.2137	0.682	0.002
GO:0006508	proteolysis	-7.809	0.88	0.238
GO:0030162	regulation of proteolysis	-7.809	0.794	0.55
GO:0030195	negative regulation of blood coagulation	-6.6733	0.525	0.19
GO:1900046	regulation of hemostasis	-5.9181	0.787	0.686
GO:0050818	regulation of coagulation	-5.7856	0.781	0.689
GO:1901564	organonitrogen compound metabolic process	-5.7159	0.932	0.093
GO:0050817	coagulation	-5.7074	0.931	0.012
GO:0051248	negative regulation of protein metabolic process	-5.0266	0.727	0.55
GO:0051336	regulation of hydrolase activity	-4.7422	0.862	0.499
GO:0050878	regulation of body fluid levels	-4.7144	0.88	0.27
GO:0007597	blood coagulation, intrinsic pathway	-4.547	0.614	0.673
GO:0006952	defense response	-4.3748	0.83	0.427
GO:1903034	regulation of response to wounding	-4.3748	0.714	0.6
GO:0019538	protein metabolic process	-4.2258	0.922	0.11
GO:0044092	negative regulation of molecular function	-4.2258	0.874	0.55
GO:0072376	protein activation cascade	-4.1235	0.865	0.177
GO:0072378	blood coagulation, fibrin clot formation	-4.1235	0.605	0.625
GO:0009605	response to external stimulus	-4.0596	0.917	0.116
GO:0009611	response to wounding	-3.9539	0.845	0.265
GO:0006959	humoral immune response	-3.2979	0.894	0
GO:0051246	regulation of protein metabolic process	-3.2895	0.824	0.37
GO:0016192	vesicle-mediated transport	-3.2285	0.921	0.246
GO:0050790	regulation of catalytic activity	-3.1961	0.862	0.645
GO:0048519	negative regulation of biological process	-3.1765	0.919	0.06
GO:0019835	cytolysis	-3.1531	0.98	0.002
GO:0051241	negative regulation of multicellular organismal process	-3.1174	0.781	0.364
GO:0048585	negative regulation of response to stimulus	-3.113	0.744	0.418
GO:0006950	response to stress	-3.0729	0.913	0.196
GO:0006954	inflammatory response	-3.0093	0.837	0.37
GO:0002920	regulation of humoral immune response	-3.0093	0.808	0.38
GO:0032102	negative regulation of response to external stimulus	-2.9734	0.721	0.612
GO:0043687	post-translational protein modification	-2.9358	0.907	0.192
GO:0065009	regulation of molecular function	-2.9291	0.933	0.086
GO:0006869	lipid transport	-2.8277	0.864	0.303
GO:0032268	regulation of cellular protein metabolic process	-2.8277	0.776	0.688
GO:0050783	cocaine metabolic process	-2.7668	0.922	0.03
GO:0046903	secretion	-2.7668	0.89	0.42
GO:0006807	nitrogen compound metabolic process	-2.7348	0.946	0.148
GO:0010876	lipid localization	-2.6589	0.926	0.38
GO:0048523	negative regulation of cellular process	-2.5831	0.807	0.491
GO:0032101	regulation of response to external stimulus	-2.5247	0.79	0.409
GO:0006957	complement activation, alternative pathway	-2.5058	0.734	0.661
GO:0080134	regulation of response to stress	-2.469	0.775	0.488
GO:0051172	negative regulation of nitrogen compound metabolic process	-2.426	0.758	0.628
GO:0030502	negative regulation of bone mineralization	-2.416	0.816	0.422
GO:0031639	plasminogen activation	-2.3852	0.883	0.375
GO:0014016	neuroblast differentiation	-2.2491	0.941	0.108
GO:2000048	negative regulation of cell-cell adhesion mediated by cadherin	-2.2491	0.895	0.165
GO:1902998	positive regulation of neurofibrillary tangle assembly	-2.1285	0.934	0.03
GO:1902847	regulation of neuronal signal transduction	-2.1285	0.881	0.052
GO:0050804	modulation of synaptic transmission	-2.1285	0.915	0.207
GO:0002697	regulation of immune effector process	-2.1051	0.889	0.466
GO:0060707	trophoblast giant cell differentiation	-2.1023	0.935	0.148
GO:0009820	alkaloid metabolic process	-2.0869	0.938	0.199
GO:0034445	negative regulation of plasma lipoprotein particle oxidation	-2.0869	0.843	0.27
GO:0099550	trans-synaptic signalling, modulating synaptic transmission	-2.0869	0.935	0.509
GO:0030203	glycosaminoglycan metabolic process	-2.0822	0.902	0.28
GO:0071704	organic substance metabolic process	-2.0735	0.945	0.221
GO:0015850	organic hydroxy compound transport	-2.0627	0.904	0.375
GO:0022617	extracellular matrix disassembly	-2.0514	0.968	0.093
GO:0006022	aminoglycan metabolic process	-2.01	0.91	0.522
GO:0019695	choline metabolic process	-2.0056	0.946	0.512

## Sheet: 2_vs_Rest_UP
term_ID	description	log10.p.value	uniqueness	dispensability
GO:0052548	regulation of endopeptidase activity	-5.8583	0.816	0
GO:0002443	leukocyte mediated immunity	-5.4436	0.714	0
GO:0002252	immune effector process	-5.2808	0.771	0.529
GO:0006957	complement activation, alternative pathway	-5.2808	0.655	0.573
GO:0006952	defense response	-5.2006	0.86	0.427
GO:0030162	regulation of proteolysis	-5.1454	0.856	0.582
GO:0006954	inflammatory response	-5.0809	0.823	0
GO:0006950	response to stress	-5.0221	0.906	0.157
GO:0016192	vesicle-mediated transport	-5.0221	0.893	0.327
GO:0046903	secretion	-5.0221	0.864	0.484
GO:0051346	negative regulation of hydrolase activity	-5.0221	0.906	0.614
GO:0045055	regulated exocytosis	-4.8528	0.833	0
GO:0002253	activation of immune response	-4.8177	0.638	0.477
GO:0006955	immune response	-4.8177	0.72	0.627
GO:0030449	regulation of complement activation	-4.5896	0.553	0.692
GO:0002920	regulation of humoral immune response	-4.3312	0.717	0.622
GO:0006959	humoral immune response	-4.1524	0.753	0.51
GO:0051336	regulation of hydrolase activity	-3.9358	0.909	0.532
GO:0006810	transport	-3.8209	0.882	0.496
GO:0002376	immune system process	-3.7169	0.99	0
GO:0051234	establishment of localization	-3.7169	0.901	0.536
GO:0044092	negative regulation of molecular function	-3.6866	0.916	0.55
GO:0002274	myeloid leukocyte activation	-3.6126	0.749	0.473
GO:0006508	proteolysis	-3.61	0.92	0.254
GO:0048584	positive regulation of response to stimulus	-3.5976	0.803	0.199
GO:2000427	positive regulation of apoptotic cell clearance	-3.5976	0.819	0.356
GO:0002526	acute inflammatory response	-3.5099	0.824	0.542
GO:0051707	response to other organism	-3.3541	0.851	0.114
GO:0034374	low-density lipoprotein particle remodeling	-3.3156	0.906	0.033
GO:0009607	response to biotic stimulus	-3.3156	0.921	0.159
GO:0032269	negative regulation of cellular protein metabolic process	-3.3156	0.846	0.492
GO:0010884	positive regulation of lipid storage	-3.2628	0.845	0.133
GO:0051248	negative regulation of protein metabolic process	-3.1789	0.857	0.62
GO:0010744	positive regulation of macrophage derived foam cell differentiation	-3.1141	0.893	0.034
GO:0002460	adaptive immune response based on somatic recombination of immune receptors built from immunoglobulin superfamily domains	-3.0218	0.72	0.517
GO:0019216	regulation of lipid metabolic process	-2.9815	0.901	0.183
GO:0050790	regulation of catalytic activity	-2.8969	0.908	0.645
GO:0002682	regulation of immune system process	-2.8969	0.739	0.653
GO:0010575	positive regulation of vascular endothelial growth factor production	-2.8506	0.892	0.12
GO:0051179	localization	-2.8131	0.992	0
GO:0070488	neutrophil aggregation	-2.7541	0.972	0.009
GO:0035606	peptidyl-cysteine S-trans-nitrosylation	-2.7541	0.94	0.12
GO:0034367	macromolecular complex remodeling	-2.7541	0.968	0.242
GO:0015874	norepinephrine transport	-2.7541	0.883	0.272
GO:0006898	receptor-mediated endocytosis	-2.7541	0.873	0.546
GO:0031349	positive regulation of defense response	-2.7428	0.738	0.631
GO:0010573	vascular endothelial growth factor production	-2.7289	0.955	0.498
GO:0009605	response to external stimulus	-2.7123	0.912	0.196
GO:0051235	maintenance of location	-2.6813	0.895	0.238
GO:0019835	cytolysis	-2.6357	0.987	0.002
GO:0090077	foam cell differentiation	-2.6357	0.967	0.178
GO:0098657	import into cell	-2.5965	0.924	0.202
GO:0032268	regulation of cellular protein metabolic process	-2.5947	0.841	0.688
GO:0051704	multi-organism process	-2.5913	0.989	0
GO:0032101	regulation of response to external stimulus	-2.5913	0.812	0.596
GO:0001775	cell activation	-2.5617	0.968	0.061
GO:0045429	positive regulation of nitric oxide biosynthetic process	-2.5499	0.851	0.142
GO:0050896	response to stimulus	-2.501	0.994	0
GO:0019915	lipid storage	-2.5001	0.887	0.652
GO:0043687	post-translational protein modification	-2.4674	0.933	0.173
GO:0032103	positive regulation of response to external stimulus	-2.4529	0.776	0.516
GO:0051246	regulation of protein metabolic process	-2.4449	0.879	0.37
GO:0098869	cellular oxidant detoxification	-2.4164	0.905	0.084
GO:0071825	protein-lipid complex subunit organization	-2.3962	0.967	0.264
GO:0043277	apoptotic cell clearance	-2.3493	0.878	0.6
GO:0065009	regulation of molecular function	-2.3279	0.953	0.047
GO:0032119	sequestering of zinc ion	-2.2992	0.893	0.574
GO:0001906	cell killing	-2.2643	0.988	0
GO:0051050	positive regulation of transport	-2.2641	0.805	0.38
GO:0006641	triglyceride metabolic process	-2.2422	0.935	0.508
GO:1905010	positive regulation of L-lysine import into cell	-2.2382	0.825	0.359
GO:0044267	cellular protein metabolic process	-2.2382	0.907	0.488
GO:0002250	adaptive immune response	-2.2382	0.739	0.549
GO:0031347	regulation of defense response	-2.1652	0.771	0.684
GO:1901328	response to cytochalasin B	-2.16	0.928	0.196
GO:0072749	cellular response to cytochalasin B	-2.16	0.93	0.47
GO:0070486	leukocyte aggregation	-2.16	0.966	0.544
GO:0097237	cellular response to toxic substance	-2.16	0.919	0.674
GO:0006638	neutral lipid metabolic process	-2.1404	0.939	0.517
GO:0065008	regulation of biological quality	-2.1396	0.952	0.078
GO:0001816	cytokine production	-2.1396	0.964	0.139
GO:0017014	protein nitrosylation	-2.1396	0.943	0.185
GO:0048514	blood vessel morphogenesis	-2.1396	0.958	0.199
GO:0048583	regulation of response to stimulus	-2.1396	0.876	0.233
GO:0015850	organic hydroxy compound transport	-2.1396	0.886	0.358
GO:0030185	nitric oxide transport	-2.1396	0.902	0.385
GO:0002523	leukocyte migration involved in inflammatory response	-2.1396	0.726	0.424
GO:0001905	activation of membrane attack complex	-2.1396	0.712	0.587
GO:0070527	platelet aggregation	-2.1396	0.794	0.649
GO:2001057	reactive nitrogen species metabolic process	-2.1341	0.971	0.033
GO:0006897	endocytosis	-2.1239	0.874	0.61
GO:0032602	chemokine production	-2.1079	0.953	0.542
GO:0007199	G-protein coupled receptor signaling pathway coupled to cGMP nucleotide second messenger	-2.061	0.933	0.058
GO:0003051	angiotensin-mediated drinking behavior	-2.061	0.95	0.166

## Sheet: 2_vs_Rest_DOWN
term_ID	description	log10.p.value	uniqueness	dispensability
GO:0033700	phospholipid efflux	-8.0707	0.845	0
GO:0034367	macromolecular complex remodeling	-8.0707	0.947	0
GO:0034377	plasma lipoprotein particle assembly	-8.0707	0.773	0.251
GO:0001523	retinoid metabolic process	-7.4488	0.716	0.509
GO:0071825	protein-lipid complex subunit organization	-7.2482	0.946	0.264
GO:0051004	regulation of lipoprotein lipase activity	-7.0629	0.914	0
GO:0033344	cholesterol efflux	-6.9348	0.82	0.587
GO:0006720	isoprenoid metabolic process	-6.9158	0.718	0.009
GO:0051241	negative regulation of multicellular organismal process	-6.267	0.863	0.294
GO:0042304	regulation of fatty acid biosynthetic process	-5.9574	0.635	0.468
GO:0097006	regulation of plasma lipoprotein particle levels	-5.897	0.962	0.021
GO:0050994	regulation of lipid catabolic process	-5.897	0.648	0.676
GO:0010876	lipid localization	-5.7781	0.902	0.268
GO:0046503	glycerolipid catabolic process	-5.7781	0.684	0.696
GO:0010896	regulation of triglyceride catabolic process	-5.7495	0.644	0.598
GO:0048261	negative regulation of receptor-mediated endocytosis	-5.5899	0.817	0.123
GO:0015850	organic hydroxy compound transport	-5.5899	0.879	0.269
GO:0042157	lipoprotein metabolic process	-5.5854	0.951	0.037
GO:0060191	regulation of lipase activity	-5.1045	0.923	0.376
GO:0032369	negative regulation of lipid transport	-5.0161	0.775	0.625
GO:0045806	negative regulation of endocytosis	-5.0161	0.803	0.676
GO:0015748	organophosphate ester transport	-4.7908	0.889	0.323
GO:0006638	neutral lipid metabolic process	-4.7198	0.718	0.526
GO:0070328	triglyceride homeostasis	-4.5703	0.935	0.022
GO:0034441	plasma lipoprotein particle oxidation	-4.3968	0.819	0.16
GO:0044281	small molecule metabolic process	-4.3204	0.794	0.33
GO:0019216	regulation of lipid metabolic process	-4.3204	0.693	0.518
GO:0051346	negative regulation of hydrolase activity	-4.2512	0.906	0.512
GO:0051239	regulation of multicellular organismal process	-4.1331	0.924	0.148
GO:0006629	lipid metabolic process	-4.1208	0.801	0.457
GO:0031638	zymogen activation	-3.9224	0.899	0.057
GO:0055088	lipid homeostasis	-3.849	0.941	0.467
GO:0051129	negative regulation of cellular component organization	-3.8107	0.877	0.34
GO:0010873	positive regulation of cholesterol esterification	-3.7412	0.68	0.586
GO:0042180	cellular ketone metabolic process	-3.735	0.802	0.23
GO:0060627	regulation of vesicle-mediated transport	-3.714	0.836	0.382
GO:0006897	endocytosis	-3.447	0.886	0.568
GO:0002576	platelet degranulation	-3.3888	0.862	0.452
GO:0030100	regulation of endocytosis	-3.3884	0.816	0.62
GO:0016042	lipid catabolic process	-3.3343	0.693	0.571
GO:0051049	regulation of transport	-3.306	0.836	0.565
GO:0044283	small molecule biosynthetic process	-3.3022	0.777	0.477
GO:0016053	organic acid biosynthetic process	-3.2958	0.762	0.664
GO:0034433	steroid esterification	-3.212	0.749	0.43
GO:0044092	negative regulation of molecular function	-3.2088	0.921	0.296
GO:0051336	regulation of hydrolase activity	-3.2085	0.913	0.55
GO:0006066	alcohol metabolic process	-3.1978	0.797	0.492
GO:0010900	negative regulation of phosphatidylcholine catabolic process	-3.1978	0.659	0.675
GO:0006631	fatty acid metabolic process	-3.1809	0.654	0.657
GO:0098657	import into cell	-3.1784	0.926	0.14
GO:0050727	regulation of inflammatory response	-3.1614	0.938	0.034
GO:0030203	glycosaminoglycan metabolic process	-3.1538	0.908	0.065
GO:0030162	regulation of proteolysis	-3.1275	0.846	0.445
GO:1901564	organonitrogen compound metabolic process	-3.0933	0.939	0.164
GO:0046486	glycerolipid metabolic process	-3.0563	0.685	0.689
GO:0006022	aminoglycan metabolic process	-3.0529	0.922	0.522
GO:0030198	extracellular matrix organization	-2.927	0.934	0.126
GO:0043062	extracellular structure organization	-2.9262	0.94	0.166
GO:0010954	positive regulation of protein processing	-2.9262	0.843	0.665
GO:0006082	organic acid metabolic process	-2.9017	0.768	0.595
GO:0016192	vesicle-mediated transport	-2.8951	0.894	0.228
GO:0031639	plasminogen activation	-2.865	0.904	0.672
GO:0051051	negative regulation of transport	-2.8161	0.819	0.557
GO:0015711	organic anion transport	-2.7931	0.875	0.597
GO:0006952	defense response	-2.6974	0.977	0.374
GO:1901615	organic hydroxy compound metabolic process	-2.6629	0.955	0.043
GO:0006954	inflammatory response	-2.6247	0.971	0.599
GO:0048523	negative regulation of cellular process	-2.614	0.89	0.453
GO:0046434	organophosphate catabolic process	-2.5499	0.881	0.043
GO:0030282	bone mineralization	-2.5361	0.935	0.011
GO:0030258	lipid modification	-2.5073	0.699	0.571
GO:0071693	protein transport within extracellular region	-2.4903	0.877	0.344
GO:0048519	negative regulation of biological process	-2.4873	0.946	0.062
GO:0006820	anion transport	-2.4276	0.901	0.618
GO:0006810	transport	-2.3817	0.882	0.496
GO:0071702	organic substance transport	-2.3729	0.89	0.547
GO:0032879	regulation of localization	-2.3706	0.878	0.318
GO:0008610	lipid biosynthetic process	-2.3173	0.685	0.668
GO:0051234	establishment of localization	-2.3145	0.903	0.536
GO:0006508	proteolysis	-2.2964	0.921	0.24
GO:0019538	protein metabolic process	-2.2846	0.929	0.106
GO:1903726	negative regulation of phospholipid metabolic process	-2.2562	0.666	0.586
GO:0070327	thyroid hormone transport	-2.2074	0.877	0.211
GO:0034633	retinol transport	-2.2074	0.863	0.46
GO:0046864	isoprenoid transport	-2.2074	0.873	0.46
GO:0031214	biomineral tissue development	-2.1674	0.942	0.392
GO:0051604	protein maturation	-2.1505	0.934	0.162
GO:0042160	lipoprotein modification	-2.143	0.924	0.531
GO:0046470	phosphatidylcholine metabolic process	-2.1396	0.684	0.503
GO:0033036	macromolecule localization	-2.1343	0.911	0.35
GO:0032914	positive regulation of transforming growth factor beta1 production	-2.1322	0.921	0.103
GO:0048807	female genitalia morphogenesis	-2.092	0.956	0.197
GO:0001501	skeletal system development	-2.092	0.941	0.231
GO:2000404	regulation of T cell migration	-2.092	0.883	0.246
GO:0042221	response to chemical	-2.0834	0.986	0.13
GO:0034754	cellular hormone metabolic process	-2.0699	0.919	0.554
GO:0009636	response to toxic substance	-2.0581	0.986	0.085
GO:0002481	antigen processing and presentation of exogenous protein antigen via MHC class Ib, TAP-dependent	-2.0348	0.987	0
GO:0001519	peptide amidation	-2.0348	0.947	0.254
GO:0002252	immune effector process	-2.0274	0.987	0.327
GO:0031347	regulation of defense response	-2.024	0.935	0.678
GO:0022600	digestive system process	-2.0189	0.951	0.13
GO:2000097	regulation of smooth muscle cell-matrix adhesion	-2.0145	0.96	0.023
GO:0048878	chemical homeostasis	-2.0103	0.933	0.545

## Sheet: 3_vs_Rest_UP
term_ID	description	log10.p.value	uniqueness	dispensability
GO:0051346	negative regulation of hydrolase activity	-6.3205	0.855	0
GO:0052548	regulation of endopeptidase activity	-6.3205	0.755	0.614
GO:0051336	regulation of hydrolase activity	-5.8051	0.867	0.537
GO:0006957	complement activation, alternative pathway	-5.706	0.626	0.024
GO:0002443	leukocyte mediated immunity	-5.706	0.675	0.494
GO:0045055	regulated exocytosis	-5.6107	0.881	0
GO:0030162	regulation of proteolysis	-5.6107	0.824	0.152
GO:0006954	inflammatory response	-5.5475	0.802	0.427
GO:0002526	acute inflammatory response	-5.5475	0.792	0.542
GO:0006959	humoral immune response	-5.158	0.723	0.338
GO:0046903	secretion	-5.0397	0.906	0.484
GO:0002252	immune effector process	-4.9983	0.733	0.529
GO:0044092	negative regulation of molecular function	-4.7843	0.88	0.55
GO:0051248	negative regulation of protein metabolic process	-4.7823	0.804	0.55
GO:0006953	acute-phase response	-4.7823	0.767	0.585
GO:0006952	defense response	-4.7529	0.851	0.427
GO:0050790	regulation of catalytic activity	-4.7461	0.869	0.645
GO:0051246	regulation of protein metabolic process	-4.1708	0.84	0.304
GO:0065009	regulation of molecular function	-4.0427	0.945	0.048
GO:0002253	activation of immune response	-3.9603	0.61	0.573
GO:0006508	proteolysis	-3.8539	0.903	0.37
GO:0010575	positive regulation of vascular endothelial growth factor production	-3.6252	0.899	0.12
GO:0006955	immune response	-3.5615	0.689	0.627
GO:0032269	negative regulation of cellular protein metabolic process	-3.5136	0.795	0.62
GO:0002920	regulation of humoral immune response	-3.5136	0.682	0.622
GO:0010573	vascular endothelial growth factor production	-3.5119	0.959	0.498
GO:0051707	response to other organism	-3.4428	0.824	0.071
GO:0016192	vesicle-mediated transport	-3.4255	0.924	0.327
GO:0009607	response to biotic stimulus	-3.4179	0.921	0.12
GO:0051172	negative regulation of nitrogen compound metabolic process	-3.2493	0.837	0.628
GO:0002274	myeloid leukocyte activation	-3.2454	0.721	0.406
GO:0006950	response to stress	-3.1492	0.907	0.159
GO:0032268	regulation of cellular protein metabolic process	-3.09	0.802	0.688
GO:0030212	hyaluronan metabolic process	-3.0768	0.923	0.044
GO:0070488	neutrophil aggregation	-2.9611	0.976	0.009
GO:0035606	peptidyl-cysteine S-trans-nitrosylation	-2.9611	0.933	0.096
GO:0002250	adaptive immune response	-2.9163	0.708	0.492
GO:0019835	cytolysis	-2.9126	0.986	0.002
GO:0002376	immune system process	-2.8294	0.989	0
GO:0032602	chemokine production	-2.8183	0.957	0.542
GO:0044267	cellular protein metabolic process	-2.7251	0.884	0.488
GO:0032101	regulation of response to external stimulus	-2.7251	0.783	0.596
GO:0050729	positive regulation of inflammatory response	-2.7251	0.702	0.63
GO:0009892	negative regulation of metabolic process	-2.7044	0.856	0.344
GO:0002682	regulation of immune system process	-2.5592	0.696	0.653
GO:0001816	cytokine production	-2.492	0.971	0.139
GO:0019538	protein metabolic process	-2.4468	0.932	0.08
GO:0032119	sequestering of zinc ion	-2.4462	0.878	0.656
GO:0048584	positive regulation of response to stimulus	-2.4342	0.803	0.262
GO:0051171	regulation of nitrogen compound metabolic process	-2.4264	0.848	0.402
GO:0001798	positive regulation of type IIa hypersensitivity	-2.4191	0.596	0.643
GO:0001775	cell activation	-2.3872	0.97	0.061
GO:1903015	regulation of exo-alpha-sialidase activity	-2.371	0.91	0.376
GO:0044871	negative regulation by host of viral glycoprotein metabolic process	-2.371	0.748	0.402
GO:1903016	negative regulation of exo-alpha-sialidase activity	-2.371	0.883	0.446
GO:0080090	regulation of primary metabolic process	-2.371	0.847	0.538
GO:0001905	activation of membrane attack complex	-2.371	0.689	0.587
GO:0001969	regulation of activation of membrane attack complex	-2.371	0.565	0.661
GO:0070486	leukocyte aggregation	-2.3401	0.974	0.544
GO:0031323	regulation of cellular metabolic process	-2.3369	0.847	0.608
GO:0060255	regulation of macromolecule metabolic process	-2.3194	0.84	0.609
GO:0017014	protein nitrosylation	-2.3115	0.936	0.14
GO:0051238	sequestering of metal ion	-2.3115	0.882	0.283
GO:0097529	myeloid leukocyte migration	-2.3115	0.738	0.346
GO:0002523	leukocyte migration involved in inflammatory response	-2.3115	0.694	0.601
GO:0009605	response to external stimulus	-2.2515	0.913	0.196
GO:0051235	maintenance of location	-2.2017	0.878	0.181
GO:1901564	organonitrogen compound metabolic process	-2.1687	0.946	0.134
GO:0035821	modification of morphology or physiology of other organism	-2.1687	0.904	0.275
GO:0051704	multi-organism process	-2.1519	0.988	0
GO:2000427	positive regulation of apoptotic cell clearance	-2.1519	0.867	0.356
GO:0019222	regulation of metabolic process	-2.1461	0.92	0.14
GO:0006810	transport	-2.1089	0.916	0.496
GO:0010760	negative regulation of macrophage chemotaxis	-2.0977	0.688	0.543
GO:0019216	regulation of lipid metabolic process	-2.0964	0.895	0.2
GO:0031347	regulation of defense response	-2.0845	0.743	0.678
GO:0097278	complement-dependent cytotoxicity	-2.0832	0.983	0.01
GO:0060326	cell chemotaxis	-2.0832	0.799	0.541
GO:0051234	establishment of localization	-2.0585	0.927	0.536
GO:0098883	synapse disassembly	-2.0568	0.974	0.027
GO:0006022	aminoglycan metabolic process	-2.0568	0.924	0.461
GO:0016322	neuron remodeling	-2.0044	0.969	0.033
GO:0001906	cell killing	-2.0014	0.987	0
GO:0030277	maintenance of gastrointestinal epithelium	-2.0014	0.914	0.232
GO:0050832	defense response to fungus	-2.0014	0.82	0.613

## Sheet: 3_vs_Rest_DOWN
term_ID	description	log10.p.value	uniqueness	dispensability
GO:0034367	macromolecular complex remodeling	-3.901	0.901	0
GO:0051241	negative regulation of multicellular organismal process	-3.901	0.611	0
GO:0006721	terpenoid metabolic process	-3.8834	0.701	0.62
GO:0042157	lipoprotein metabolic process	-3.8415	0.951	0
GO:0065005	protein-lipid complex assembly	-3.8415	0.844	0.381
GO:0010916	negative regulation of very-low-density lipoprotein particle clearance	-3.8415	0.609	0.56
GO:0006720	isoprenoid metabolic process	-3.7611	0.701	0.071
GO:0051005	negative regulation of lipoprotein lipase activity	-3.6437	0.85	0.143
GO:0006869	lipid transport	-3.5357	0.706	0.072
GO:0071825	protein-lipid complex subunit organization	-3.5275	0.9	0.39
GO:0010876	lipid localization	-3.43	0.836	0.578
GO:0045833	negative regulation of lipid metabolic process	-3.3719	0.572	0.528
GO:0015850	organic hydroxy compound transport	-2.9887	0.806	0.438
GO:0006066	alcohol metabolic process	-2.9554	0.85	0.145
GO:0097006	regulation of plasma lipoprotein particle levels	-2.8756	0.859	0.173
GO:0010900	negative regulation of phosphatidylcholine catabolic process	-2.8756	0.591	0.632
GO:0048261	negative regulation of receptor-mediated endocytosis	-2.797	0.655	0.457
GO:0051239	regulation of multicellular organismal process	-2.7074	0.718	0.65
GO:0050727	regulation of inflammatory response	-2.6986	0.782	0.193
GO:1901615	organic hydroxy compound metabolic process	-2.6629	0.958	0.041
GO:0001519	peptide amidation	-2.4228	0.944	0.024
GO:0006629	lipid metabolic process	-2.3836	0.855	0.18
GO:0044281	small molecule metabolic process	-2.3779	0.846	0.3
GO:0044117	growth of symbiont in host	-2.3515	0.974	0
GO:0034754	cellular hormone metabolic process	-2.3515	0.819	0.186
GO:0046503	glycerolipid catabolic process	-2.3515	0.705	0.502
GO:0032827	negative regulation of natural killer cell differentiation involved in immune response	-2.3515	0.613	0.552
GO:0046864	isoprenoid transport	-2.3515	0.778	0.645
GO:0046865	terpenoid transport	-2.3515	0.771	0.645
GO:0044110	growth involved in symbiotic interaction	-2.3515	0.974	0.648
GO:0006898	receptor-mediated endocytosis	-2.3515	0.876	0.688
GO:0002252	immune effector process	-2.3474	0.918	0
GO:0048807	female genitalia morphogenesis	-2.2546	0.811	0.437
GO:0031179	peptide modification	-2.214	0.944	0.206
GO:0071693	protein transport within extracellular region	-2.1826	0.765	0.539
GO:0000270	peptidoglycan metabolic process	-2.1596	0.903	0.159
GO:0060157	urinary bladder development	-2.1596	0.811	0.441
GO:0006897	endocytosis	-2.1289	0.879	0.536
GO:0042161	lipoprotein oxidation	-2.1011	0.826	0.093
GO:0030198	extracellular matrix organization	-2.1011	0.832	0.287
GO:0030185	nitric oxide transport	-2.1011	0.855	0.293
GO:0043062	extracellular structure organization	-2.1011	0.832	0.329
GO:2000098	negative regulation of smooth muscle cell-matrix adhesion	-2.1011	0.791	0.418
GO:0034435	cholesterol esterification	-2.1011	0.73	0.445
GO:0060191	regulation of lipase activity	-2.1011	0.848	0.46
GO:0019216	regulation of lipid metabolic process	-2.1011	0.682	0.524
GO:0042160	lipoprotein modification	-2.1011	0.915	0.535
GO:0006641	triglyceride metabolic process	-2.1011	0.727	0.617
GO:0034433	steroid esterification	-2.1011	0.745	0.619
GO:0060059	embryonic retina morphogenesis in camera-type eye	-2.0559	0.8	0.532
GO:0015711	organic anion transport	-2.0559	0.829	0.551
GO:0002353	plasma kallikrein-kinin cascade	-2.0559	0.891	0.684
GO:0015748	organophosphate ester transport	-2.0298	0.8	0.458
